# Supplementary material for: Metagenomic analysis reveals houseflies as indicators for monitoring environmental antibiotic resistance genes
Source: Environ Microbiol Rep. 2024 Nov 19;16(6):e70032. doi: 10.1111/1758-2229.70032 (PMC11576324; doi:10.1111/1758-2229.70032)
Supplement: Supplementary file 2 — Table S1. Sample information. Table S2. The information about the sequencing data of all samples. Table S3. The abundance of Top 50 pathogenic genus in housefly body‐surface samples (Normalized by reads). Table S4. The abundance of ARG types in housefly samples (copies/16S rRNA). Table S5. The abundance of ARG subtypes in housefly samples (copies/ 16S rRNA). Table S6. List of clinically relevant ARGs according to Majeed et al. (2021) and Prieto Riquelme et al. (2022). Table S7. Risk of ARG subtypes in housefly surface. Table S8. The number of ARGs carried by different genera and species in each sample was identified by MEGAN. Table S9. Abundance of flies and other environmental samples (Yin et al., 2018). [file EMI4-16-e70032-s002.xlsx]

## Sheet: Contents
Additional Tables
Contents
Table S1. Sample information
Table S2. The information about the sequencing data of all samples.
Table S3. The abundance of Top 50 pathogenic genus in housefly body-surface samples (Normalized by reads)
Table S4. The abundance of ARG types in housefly samples (copies/16S rRNA)
Table S5. The abundance of ARG subtypes in housefly samples (copies/ 16S rRNA)
Table S6. List of clinically relevant ARGs according to Majeed et al. (2021) and Prieto Riquelme et al. (2022).
Table S7. Risk of ARG subtypes in housefly surface
Table S8. The number of ARGs carried by different genera and species in each sample was identified by MEGAN
Table S9. Abundance of flies and other environmental samples (Yin et al., 2018)

## Sheet: Table S1
Table S1. Sample information
Name	Sample sites	study accession number in NCBI
HP	121.41396,31.01179	PRJNA1052376
PL	121.41084,31.01284
UC	121.43772,31.01926
SC	121.44329,31.03201
CP	121.51563,31.06067

## Sheet: Table S2
Table S2. The information about the sequencing data of all samples
Sample	Insert Size (bp)	Read length (bp)	Raw reads	Raw bases (bp)	Clean reads	Clean bases (bp)	Contigs total sequences	Contigs total bases (bp)	Contigs N50
HP	465	150	74269206	11214650106	64602670	9741894000	228318	285044320	1432
PL	465	150	74298026	11219001926	61405118	9264946000	165176	226960752	1682
UC	465	150	73734986	11133982886	67316664	10153841000	113328	212604876	3038
SC	465	150	74177468	11200797668	66451528	10026116000	351161	456154209	1499
CP	465	150	73723014	11132175114	57250196	8637726000	64893	87459417	1652
Sample	contigs	ORFs	ARG-like-ORFs	ARG-carrying-contigs	ARCs identified at the genus level	ARCs identified at the species level	Plasmid-associated contigs	Chromosomes-associated contigs
HP	228318	405123	738	675	284	60	76	130
PL	165176	314428	909	845	341	43	101	144
UC	113328	282093	895	771	386	96	107	200
SC	351161	681273	1376	1260	605	123	141	215
CP	64893	125300	105	97	53	3	24	21

## Sheet: Table S3
Table S3. The abundance of Top 50 pathogenic genus in housefly body-surface samples (Normalized by reads)
	HP	PL	UC	SC	CP
Staphylococcus	0.131237	0.12271	0.0609622	0.0508986	0.351388
Enterobacter	0.0121033	0.014205	0.0333055	0.0296581	5.5895e-05
Pseudomonas	0.010234	0.00546539	0.0123779	0.0435644	7.53535e-05
Klebsiella	0.00268969	0.00487928	0.0318753	0.0088058	9.08993e-05
Serratia	0.00376469	0.00426575	0.0118514	0.00593365	1.15458e-05
Acinetobacter	0.00614252	0.00092191	0.00533789	0.0115288	0.000104035
Candida	0.000208908	0.0237584	0.000236925	0.000124873	0.000993813
Enterococcus	0.00147855	0.00163247	0.00728157	0.00313027	0.000538147
Escherichia	0.00123846	0.000860287	0.00699391	0.00399472	2.44191e-05
Aspergillus	0.00916933	0.000938423	0.000170968	0.000464489	0.000166567
Salmonella	0.000201137	0.00023897	0.0023601	0.000241289	1.11615e-05
Clostridium	9.37113e-05	7.30069e-05	0.000121263	0.000131389	0.00168927
Bacillus	0.000246708	0.000333539	0.000252582	0.000423075	0.000342357
Proteus	0.000622668	0.000172412	5.54989e-05	0.000107853	3.08995e-05
Brucella	1.08974e-05	4.66573e-05	9.32013e-05	0.00075005	1.44978e-05
Yersinia	5.92236e-05	4.90839e-05	0.00025386	4.06311e-05	4.68121e-06
Pyricularia	0.000151155	7.40655e-05	5.9183e-05	0.00010528	2.24104e-05
Vibrio	7.38824e-05	5.03704e-05	0.000146026	0.000103655	2.662e-05
Nocardioides	6.5632e-05	4.8009e-05	7.16464e-05	0.000175662	4.00348e-05
Streptococcus	4.845e-05	5.18361e-05	8.53281e-05	6.40316e-05	0.000119388
Yokenella	1.06652e-05	1.55524e-05	0.00030306	9.99225e-06	0
Burkholderia	7.70711e-05	4.62176e-05	7.81679e-05	0.000106168	2.85414e-05
Mycobacterium	6.65917e-05	3.81239e-05	6.73533e-05	0.000131976	2.82444e-05
Nocardia	4.37134e-05	3.33848e-05	4.84278e-05	0.000107432	1.82707e-05
Bordetella	1.20119e-05	9.36404e-06	1.86284e-05	0.000169567	4.73361e-06
Shigella	1.51387e-05	1.30445e-05	0.00010975	7.30156e-05	0
Morganella	1.59591e-05	1.62527e-05	0.000101832	4.53263e-05	1.58602e-05
Brenneria	2.2352e-05	1.6269e-05	0.000141911	6.7869e-06	0
Aeromonas	3.03857e-05	2.08777e-05	6.92548e-05	4.1519e-05	4.64627e-06
Campylobacter	3.17944e-05	2.07475e-05	3.86383e-05	4.04957e-05	3.79038e-05
Fusobacterium	2.32963e-05	1.83047e-05	3.62763e-05	3.1617e-05	5.25588e-05
Actinomyces	2.09434e-05	1.86792e-05	2.80614e-05	6.17593e-05	2.43493e-05
Listeria	2.02933e-05	1.81581e-05	1.73805e-05	6.4137e-05	2.94322e-05
Edwardsiella	1.81262e-05	1.58944e-05	7.32508e-05	8.75826e-06	0
Malassezia	2.78936e-05	2.7685e-05	2.05744e-05	2.64554e-05	8.76853e-06
Hafnia	1.38075e-05	1.06506e-05	6.71602e-05	1.19185e-05	3.31877e-07
Bacteroides	2.4225e-05	1.33051e-05	1.44838e-05	3.05636e-05	1.49868e-05
Clostridioides	6.57868e-06	4.59245e-06	1.35479e-05	1.28816e-05	6.13972e-05
Arcobacter	1.45814e-05	7.65409e-06	1.55385e-05	1.89311e-05	2.35982e-05
Cryptococcus	3.0587e-05	1.09274e-05	5.95692e-06	1.63728e-05	4.26199e-06
Legionella	1.17642e-05	7.57266e-06	1.83461e-05	1.68393e-05	4.10479e-06
Moraxella	3.91625e-06	1.21488e-05	8.24462e-06	3.26403e-05	1.24017e-06
Prevotella	1.1563e-05	6.56297e-06	8.49715e-06	1.8284e-05	1.22445e-05
Helicobacter	1.44112e-05	7.84951e-06	7.81382e-06	1.12563e-05	1.38864e-05
Plesiomonas	6.22265e-06	5.35786e-06	3.23545e-05	6.30535e-06	9.25761e-07
Francisella	6.19169e-06	7.62151e-06	1.2612e-05	1.81034e-05	5.62443e-06
Neisseria	1.23215e-05	3.85961e-06	1.32805e-05	1.5199e-05	1.44978e-06
Gemella	1.08045e-05	1.2442e-05	1.99059e-06	8.8636e-06	1.19126e-05
Bartonella	7.58483e-06	1.84024e-06	1.67863e-05	1.52592e-05	1.34497e-06
Pandoraea	1.03247e-05	3.6479e-06	6.84823e-06	1.61471e-05	3.56331e-06

## Sheet: Table S4
Table S4. The abundance of ARG types in housefly body-surface samples (copies/16S rRNA)
	HP	PL	UC	SC	CP
aminoglycoside	0.00379381	0.00826359	0.0108046	0.0194072	0.00192808
bacitracin	0.0919642	0.071153	0.0883041	0.07166	0.0841768
beta-lactam	0.100845	0.103348	0.112259	0.0755859	0.0370163
bleomycin	0	0.00122949	0.00167885	0.000112692	0.000185403
carbomycin	0	2.94e-06	1.44e-05	4.01e-06	0
chloramphenicol	0.00353378	0.00475365	0.00537756	0.0161871	0.00277939
fosfomycin	0.0890356	0.0596211	0.0488523	0.0319584	0.0586014
fosmidomycin	0.0141996	0.0120965	0.0490983	0.028392	8.3e-05
kasugamycin	0.0139243	0.0128671	0.0384553	0.0220817	6.61e-05
macrolide-lincosamide-streptogramin	0.120082	0.107366	0.308745	0.0988534	0.0992239
multidrug	0.399697	0.357271	0.715163	0.620761	0.195758
polymyxin	0.00702361	0.00773567	0.0145149	0.0114128	3.12e-05
quinolone	0.00941424	0.00603444	0.0048339	0.0073157	0.0107272
rifamycin	0.00163621	0.000773073	0.00318463	0.00552542	0.00166743
sulfonamide	0.000100186	0.00136583	0.0090752	0.00429827	0.000275179
tetracycline	0.0706178	0.0453832	0.0471869	0.0909896	0.115283
trimethoprim	0	3.38e-05	0.00119954	0.000672993	0
unclassified	0.147218	0.125779	0.215631	0.129846	0.0852537
vancomycin	0.00130684	0.00492709	0.00220642	0.0098825	0.000237302
	1.07439	0.930004	1.67659	1.24495	0.693293

## Sheet: Table S5
Table S5. The abundance of ARG subtypes in housefly body-surface samples (copies/16S rRNA)
	HP	PL	UC	SC	CP
aminoglycoside__aac(3)-II	0	0	1.02551e-05	2.73475e-05	1.43643e-05
aminoglycoside__aac(6')-I	0.00105535	0.00120845	0.00231985	0.00496569	0
aminoglycoside__aac(6')-II	0	0	0.000116674	1.94272e-05	0
aminoglycoside__aad(6)	4.36779e-05	0	0	1.43123e-05	7.51753e-06
aminoglycoside__aad(9)	0	0	0	0	1.59603e-05
aminoglycoside__aadA	9.07821e-05	0.000639161	0.00389341	0.00188553	3.17904e-05
aminoglycoside__aadB	0	0	0	0	2.34445e-05
aminoglycoside__aadD	6.45499e-05	0.00159843	0.00259249	0	0.000225392
aminoglycoside__aadE	0.000383207	9.94681e-06	2.28661e-05	5.17609e-05	9.7071e-05
aminoglycoside__ant(2'')-I	0	2.89079e-05	0	0	0
aminoglycoside__ant(3'')-Ih-aac(6')-IId	0	0	0.000336879	6.82539e-06	0
aminoglycoside__ant(9)-I	1.53229e-05	2.22715e-05	5.93439e-06	9.59723e-05	5.70989e-05
aminoglycoside__aph(3')-I	6.14391e-05	2.96546e-05	4.43826e-05	6.69308e-05	1.53125e-05
aminoglycoside__aph(3'')-I	0.000103757	0.000267824	0.000174316	0.00186752	4.1e-05
aminoglycoside__aph(3')-IIb	0.000282038	0.000107403	0.000711207	0.00569605	0
aminoglycoside__aph(3''')-III	0	0	1.10126e-05	1.49628e-05	8.12645e-05
aminoglycoside__aph(4)-I	0	5.03557e-05	0	4.63366e-05	0
aminoglycoside__aph(6)-I	6.97015e-05	0.000236358	0.000156657	0.00195368	4.51446e-05
aminoglycoside__bifunctional aminoglycoside N-acetyltransferase and aminoglycoside phosphotransferase	0.00068889	0.000224476	0.000204341	0.000582188	0.000204018
aminoglycoside__streptomycin resistance protein	0.0008943	0.00368627	0.00018201	0.00211265	0.00105817
aminoglycoside__tunicamycin resistance protein	4.07956e-05	0.000154078	2.23322e-05	0	1.05322e-05
bacitracin__bacA	0.0919511	0.0711163	0.0883041	0.071485	0.0840961
bacitracin__bcrA	1.31319e-05	3.67517e-05	0	0.000175087	8.06882e-05
beta-lactam__ACT-1	0	2.24586e-05	2.30942e-05	0	0
beta-lactam__ACT-13	0.000104836	8.23989e-05	0.000321625	0.00029839	0
beta-lactam__ACT-14	9.28126e-06	1.5023e-05	0	6.82212e-05	0
beta-lactam__ACT-16	0.000549881	6.48146e-05	0.000232013	0.000905634	0
beta-lactam__ACT-19	0.000105047	2.70111e-05	0.000129327	9.9325e-05	0
beta-lactam__ACT-2	1.05469e-05	3.03495e-05	3.07922e-05	1.0368e-05	0
beta-lactam__ACT-20	0.000442969	9.89394e-05	0.00027636	0.00081658	0
beta-lactam__ACT-21	0	0	1.30867e-05	5.47428e-05	0
beta-lactam__ACT-23	7.59376e-06	1.51748e-05	2.47877e-05	2.03212e-05	0
beta-lactam__ACT-5	4.78829e-05	1.25951e-05	2.04768e-05	6.86359e-05	0
beta-lactam__ampC	0.00123833	0.000786126	0.00149141	0.00230945	0
beta-lactam__blaB	0	0	0	0.000181487	3.29974e-05
beta-lactam__blaZ	0.00153795	0.00236611	0.00160571	0.000593146	0.000631822
beta-lactam__cephalosporinase DHA-2	0	0	0.000177525	0	0
beta-lactam__CFE-1	2.08828e-05	1.48713e-05	3.01764e-05	3.83614e-05	0
beta-lactam__CGB-1	0	0	4.79939e-05	0	0
beta-lactam__class A beta-lactamase	0.0119274	0.0136126	0.0123971	0.00464089	0.00484299
beta-lactam__class B beta-lactamase	0	0	0	3.75949e-05	0
beta-lactam__class C beta-lactamase	0.00239302	0.0022819	0.00597889	0.00804471	0
beta-lactam__CMY-100	0	7.43563e-06	0	4.08498e-05	0
beta-lactam__CMY-103	0	0	1.52422e-05	0	0
beta-lactam__CMY-13	0	0	0	2.05286e-05	0
beta-lactam__CMY-2	0	0	0	9.80048e-06	0
beta-lactam__CMY-26	1.05469e-05	5.61466e-06	1.52422e-05	3.96056e-05	0
beta-lactam__CMY-29	0	7.58738e-06	0	0	0
beta-lactam__CMY-39	0	4.49173e-05	7.69806e-06	3.08965e-05	0
beta-lactam__CMY-4	0	0	0	1.0368e-05	0
beta-lactam__CMY-40	0	0	7.08221e-06	0	0
beta-lactam__CMY-41	0	1.51748e-05	0	3.08965e-05	0
beta-lactam__CMY-61	0	3.04294e-05	0	0	0
beta-lactam__CMY-65	0	0	0	1.0368e-05	0
beta-lactam__CMY-73	0	0	0	3.11039e-05	0
beta-lactam__CMY-74	0	0	0	2.07359e-05	0
beta-lactam__CMY-80	0	0	7.69806e-06	3.08965e-05	0
beta-lactam__CMY-98	0	1.52228e-05	6.95798e-05	3.10973e-05	0
beta-lactam__CMY-99	0	0	0	1.01606e-05	0
beta-lactam__CTX-M	1.35326e-05	5.82132e-05	7.92201e-05	5.42982e-05	0
beta-lactam__CTX-M-141	1.29803e-05	0	2.47941e-05	0	0
beta-lactam__CTX-M-35	0	0	9.87732e-06	0	0
beta-lactam__CTX-M-38	0	0	1.00789e-05	0	0
beta-lactam__CTX-M-58	0	0	0	3.99092e-05	0
beta-lactam__CTX-M-62	0	9.53663e-06	0	0	0
beta-lactam__CTX-M-75	0	0	2.41894e-05	2.71491e-05	0
beta-lactam__CTX-M-92	0	0	9.67574e-06	0	0
beta-lactam__DHA-12	0	6.55958e-06	0.000134808	6.4829e-05	0
beta-lactam__DHA-5	0	7.62742e-06	0.000183871	0	0
beta-lactam__DHA-6	0	0	0.00045488	0	0
beta-lactam__DHA-7	0	3.76795e-05	0.00100758	0	0
beta-lactam__fmtC	0.00461088	0.00393581	0.00252374	0.00184775	0.00452211
beta-lactam__FONA-6	0	9.40732e-06	0	0	0
beta-lactam__GOB-1	0	0	0	0.000381943	1.41661e-05
beta-lactam__IND-1	0	0	0	1.3553e-05	0
beta-lactam__IND-10	9.07915e-06	0	0	0	0
beta-lactam__IND-11	0	0	0	9.29839e-05	0
beta-lactam__IND-12	0	0	0	0.000695104	0
beta-lactam__IND-14	0	0	0	4.89229e-05	0
beta-lactam__IND-15	0	0	0	0.000144353	0
beta-lactam__IND-3	0	0	0	0.000262465	0
beta-lactam__IND-5	0	0	0	0.000161644	0
beta-lactam__IND-7	0	0	0	1.6528e-05	0
beta-lactam__IND-9	0	0	0	0.00104226	0
beta-lactam__LEN-1	4.29202e-05	0	1.05124e-05	0	0
beta-lactam__LEN-15	0	0	2.08146e-05	4.24752e-05	0
beta-lactam__LEN-17	1.06782e-05	0	0	1.35356e-05	0
beta-lactam__LEN-18	0	0	2.05102e-05	0	0
beta-lactam__LEN-2	1.40502e-05	0	0	0	0
beta-lactam__LEN-21	4.18697e-05	0	0	0	0
beta-lactam__LEN-23	1.40502e-05	0	0	0	0
beta-lactam__LEN-5	0	0	0	1.38119e-05	0
beta-lactam__mecA	0.0687742	0.0742937	0.0672018	0.0287413	0.0266978
beta-lactam__mecI	0.000392757	8.36836e-05	1.50168e-05	7.3867e-05	5.31692e-05
beta-lactam__mecR1	0.000780367	0.000179332	0.000111039	8.21461e-05	2.42769e-05
beta-lactam__metallo-beta-lactamase	0.000637844	2.74075e-05	0.000160384	0.0087977	8.8291e-06
beta-lactam__MIR-1	0	0	6.85127e-05	5.80606e-05	0
beta-lactam__MIR-2	0	1.51748e-05	5.35785e-05	0.000133747	0
beta-lactam__MIR-6	2.91094e-05	0.000181794	0.000199072	0.000443541	0
beta-lactam__MIR-8	0	7.43563e-06	7.45172e-05	6.1793e-05	0
beta-lactam__MOX-7	6.29509e-06	0	0	6.18829e-06	0
beta-lactam__MUS-1	0.000274098	0	0	0.000604733	0
beta-lactam__OKP-A	0	0	0	2.76237e-05	0
beta-lactam__OKP-B	0	0.000180927	0	0.000295574	0
beta-lactam__OXA-117	0	0	7.70182e-05	6.03083e-05	0
beta-lactam__OXA-118	0	0	0	2.94037e-05	0
beta-lactam__OXA-119	0	0	0	1.48503e-05	0
beta-lactam__OXA-130	0	1.05503e-05	0	1.41284e-05	0
beta-lactam__OXA-134	0	0	0	0	3.80007e-06
beta-lactam__OXA-139	4.35444e-05	0	0	0	0
beta-lactam__OXA-165	1.44249e-05	0	0	0	0
beta-lactam__OXA-169	0.000100974	0	0	0	0
beta-lactam__OXA-171	1.47193e-05	0	0	0	0
beta-lactam__OXA-172	0	0	3.21127e-05	0	0
beta-lactam__OXA-173	0	2.08897e-05	0.000211087	0.000129174	0
beta-lactam__OXA-176	7.62609e-06	0	0	0	0
beta-lactam__OXA-20	0	0	0	2.73246e-05	0
beta-lactam__OXA-207	4.38367e-05	0	0	0	0
beta-lactam__OXA-21	0	0	0	1.2066e-05	0
beta-lactam__OXA-211	2.87445e-05	0	0	0.000664324	0
beta-lactam__OXA-212	0	0	0	0.000622227	0
beta-lactam__OXA-214	1.432e-05	2.08137e-05	0.000114759	0.00012813	0
beta-lactam__OXA-215	2.92245e-05	1.0512e-05	0.000378618	0.00014192	0
beta-lactam__OXA-22	0	1.05503e-05	0	0	6.98176e-05
beta-lactam__OXA-223	2.87445e-05	0	0	0	0
beta-lactam__OXA-225	0.000316759	0	0	8.56598e-05	0
beta-lactam__OXA-228	3.6107e-05	0	4.20816e-05	0.000353227	0
beta-lactam__OXA-229	1.42681e-05	0	0	0.000128238	0
beta-lactam__OXA-23	8.42205e-05	0	0	1.1093e-05	0
beta-lactam__OXA-239	5.06343e-05	0	0	0	0
beta-lactam__OXA-24	2.7471e-05	0	0	0	0
beta-lactam__OXA-25	1.46122e-05	0	0	0	0
beta-lactam__OXA-257	0.000140643	0	2.10408e-05	0.000670674	0
beta-lactam__OXA-27	5.82883e-05	0	0	0	0
beta-lactam__OXA-3	0	0	0	5.68828e-05	0
beta-lactam__OXA-309	1.46656e-05	0	0	0.000179921	0
beta-lactam__OXA-324	5.82883e-05	0	0	0	0
beta-lactam__OXA-325	0	0	0	1.44696e-05	0
beta-lactam__OXA-333	1.96518e-05	0	0	0.000425294	0
beta-lactam__OXA-334	1.46656e-05	0	0	0.00049363	0
beta-lactam__OXA-335	2.73779e-05	0	1.05286e-05	4.34087e-05	7.60014e-06
beta-lactam__OXA-349	0	0	0	1.44696e-05	0
beta-lactam__OXA-351	1.47193e-05	0	1.07434e-05	0	0
beta-lactam__OXA-353	7.21245e-05	0	0	0	0
beta-lactam__OXA-354	0	0	0	2.89391e-05	0
beta-lactam__OXA-355	8.6191e-05	0	1.04141e-05	0.000368971	0
beta-lactam__OXA-356	2.88274e-05	0	0	0.000155431	0
beta-lactam__OXA-357	7.15357e-05	0	0	0	0
beta-lactam__OXA-358	7.74234e-05	0	1.91233e-05	1.21544e-05	0
beta-lactam__OXA-379	1.46656e-05	0	0	0	0
beta-lactam__OXA-49	2.93311e-05	0	0	1.44168e-05	0
beta-lactam__OXA-50	0	0	0.000867574	2.98526e-05	0
beta-lactam__OXA-60	0	3.20014e-05	5.36807e-05	1.45764e-05	6.12499e-05
beta-lactam__OXA-70	1.43722e-05	0	0	0	0
beta-lactam__OXA-72	4.32522e-05	0	0	1.4077e-05	0
beta-lactam__OXA-73	5.82883e-05	0	0	0	0
beta-lactam__OXA-78	0	0	1.07042e-05	0	0
beta-lactam__OXA-89	1.40789e-05	0	0	0	0
beta-lactam__OXA-9	0.000181819	0.000304467	0.00120329	0.000636837	0
beta-lactam__OXA-99	0	0	0	1.15334e-05	0
beta-lactam__OXY-1	4.93289e-05	8.86112e-05	1.31478e-05	2.9321e-05	0
beta-lactam__OXY-2	1.36263e-05	0.000462031	0	0.000243005	0
beta-lactam__OXY-3	0	0	0	1.34416e-05	0
beta-lactam__OXY-4	0	0	9.91138e-06	0	0
beta-lactam__OXY-5	0	0	1.01137e-05	0	0
beta-lactam__PBP-1A	0.000231453	0.000189265	0.000674818	0.000675082	2.39589e-06
beta-lactam__PBP-1B	0.000326862	0.000114034	0.000488183	0.000142415	1.01088e-05
beta-lactam__PBP-2X	0	0	0	6.53098e-06	0
beta-lactam__PDC-1	1.98388e-05	0	0	0	0
beta-lactam__PDC-10	2.02436e-05	0	1.16727e-05	0	0
beta-lactam__PDC-2	0	0	2.65961e-05	0	0
beta-lactam__PDC-4	0	0	4.13717e-06	0	0
beta-lactam__PDC-5	0	0	1.46279e-05	0	0
beta-lactam__PDC-6	0	0	1.13772e-05	0	0
beta-lactam__PDC-9	0	0	7.24005e-06	0	0
beta-lactam__penA	0.00375043	0.00314718	0.00727363	0.00322505	0
beta-lactam__PSE-1	0	0	0	1.20067e-05	0
beta-lactam__SHV	2.81004e-05	0	3.73286e-05	6.85068e-05	0
beta-lactam__SHV-1	2.79538e-05	1.16709e-05	0.000463444	8.09667e-05	0
beta-lactam__SHV-105	4.21507e-05	0	0	2.73475e-05	0
beta-lactam__SHV-112	0	0	0.000161447	0.000108721	0
beta-lactam__SHV-12	2.82294e-05	2.05153e-05	0.000476001	0.00019482	0
beta-lactam__SHV-121	0	0	0	2.70712e-05	0
beta-lactam__SHV-128	0	0	2.62531e-05	1.38119e-05	0
beta-lactam__SHV-140	0	0	0	1.29831e-05	0
beta-lactam__SHV-143	0	0	1.02551e-05	0	0
beta-lactam__SHV-152	0	0	5.51725e-05	3.92257e-05	0
beta-lactam__SHV-154	4.21507e-05	0	7.38367e-06	1.98891e-05	0
beta-lactam__SHV-162	0	0	2.05102e-05	0	0
beta-lactam__SHV-167	0	0	0.000165161	4.20233e-05	0
beta-lactam__SHV-173	0	0	1.02551e-05	0	0
beta-lactam__SHV-39	4.14526e-05	6.08588e-05	0.0012232	4.07494e-05	0
beta-lactam__SHV-4	0	0	0.000591019	0.000143399	0
beta-lactam__SHV-51	0	0	8.12204e-05	4.08831e-05	0
beta-lactam__SHV-52	0	0	0	1.38119e-05	0
beta-lactam__SHV-53	3.32096e-05	3.55974e-05	0.00126481	0.000406119	0
beta-lactam__SHV-6	0	1.08961e-05	0.000298485	0.000166516	0
beta-lactam__SHV-60	0	0	0	1.38119e-05	0
beta-lactam__SHV-70	0	0	1.005e-05	0	0
beta-lactam__SRT-1	0.000126504	0.000174212	0.000382992	0.000248925	0
beta-lactam__SRT-2	3.16792e-05	2.26369e-05	7.75915e-06	1.00322e-05	0
beta-lactam__TEM-1	0	0	7.79388e-06	0.000153707	0
beta-lactam__TEM-117	0	0	1.15471e-05	0.000342765	0
beta-lactam__TEM-118	0	0	0	4.02587e-05	0
beta-lactam__TEM-157	0	0	0	4.14356e-05	0
beta-lactam__TEM-171	0	0	0	1.35356e-05	0
beta-lactam__TEM-177	0	0	0	4.11593e-05	0
beta-lactam__TEM-178	0	0	0	3.3542e-05	0
beta-lactam__TEM-183	0	0	0	1.35356e-05	0
beta-lactam__TEM-187	0	0	0	1.35831e-05	0
beta-lactam__TEM-205	1.37692e-05	0	0	1.35356e-05	0
beta-lactam__TEM-209	0	0	0	2.73475e-05	0
beta-lactam__TEM-6	1.37692e-05	0	0	5.52474e-05	0
beta-lactam__TEM-75	0	0	7.64143e-06	2.9967e-05	0
beta-lactam__TEM-89	7.51636e-06	0	0	0	0
beta-lactam__TEM-91	0	0	1.005e-05	3.48059e-05	0
beta-lactam__THIN-B	0	0	0	3.75018e-05	0
beta-lactam__Toho-1	0	9.33795e-06	0	0	0
beta-lactam__TUS-1	1.5879e-05	0	0	0.000224906	3.31305e-05
bleomycin__bleO	0	0.000151874	0.000138331	0	0
bleomycin__bleomycin resistance protein	0	0.00107761	0.00154052	0.000112692	0.000185403
carbomycin__carA	0	2.93801e-06	1.4372e-05	4.01471e-06	0
chloramphenicol__cat_chloramphenicol acetyltransferase	0.00135409	0.0040691	0.00314069	0.00315057	0.00172923
chloramphenicol__catA	0.000130365	3.80998e-05	4.71675e-05	0.000275868	1.89483e-05
chloramphenicol__catB	3.75047e-05	2.75314e-05	4.30167e-05	0.00295193	9.94975e-05
chloramphenicol__catD	0	0	0	0	3.00701e-05
chloramphenicol__catP	5.56964e-05	0	0.000406249	0.000472553	5.73235e-05
chloramphenicol__catQ	0	0	0	0	1.89483e-05
chloramphenicol__chloramphenicol and florfenicol exporter	0.000117421	2.42218e-05	5.3102e-05	6.85641e-05	6.41234e-05
chloramphenicol__chloramphenicol and florfenicol resistance gene	0	0	0	0	2.9675e-05
chloramphenicol__chloramphenicol exporter	0.00174992	0.000567072	0.00149549	0.00751023	0.000717602
chloramphenicol__cmlA	1.14022e-05	0	8.43975e-05	0.00046027	0
chloramphenicol__floR	7.73833e-05	2.76199e-05	0.000107445	0.00129711	1.39692e-05
fosfomycin__fosA	0.00486027	0.00455067	0.00826761	0.0121013	7.65189e-06
fosfomycin__fosB	0.0841754	0.0550704	0.0405719	0.0198422	0.0585938
fosfomycin__fosX	0	0	1.27904e-05	1.48503e-05	0
fosmidomycin__rosA	0.00391446	0.00325565	0.0173325	0.0109042	4.01237e-05
fosmidomycin__rosB	0.0102852	0.00884088	0.0317657	0.0174878	4.28809e-05
kasugamycin__kasugamycin resistance protein ksgA	0.0139243	0.0128671	0.0384553	0.0220817	6.61006e-05
macrolide-lincosamide-streptogramin__erm(38)	0	0	7.62414e-06	9.63973e-06	0
macrolide-lincosamide-streptogramin__erm(39)	0	0	0	9.57038e-05	0
macrolide-lincosamide-streptogramin__erm(TR)	0	0	2.38982e-05	0	0
macrolide-lincosamide-streptogramin__ermA	0	0	0	1.39635e-05	4.95229e-06
macrolide-lincosamide-streptogramin__ermB	0.000346746	0.000451399	0.000317575	0.000678095	0.000193662
macrolide-lincosamide-streptogramin__ermC	0.000486156	0.000430598	0.000452071	0.00102779	0.000425307
macrolide-lincosamide-streptogramin__ermF	0	0	0	0	7.48814e-06
macrolide-lincosamide-streptogramin__ermG	0.000188402	0	0	3.23786e-05	1.29252e-05
macrolide-lincosamide-streptogramin__ermT	0	8.41173e-05	4.80813e-05	1.58655e-05	0
macrolide-lincosamide-streptogramin__ermX	1.49299e-05	1.16039e-05	2.04481e-05	0.000216989	8.20095e-06
macrolide-lincosamide-streptogramin__lmrB	0	0	6.14876e-06	2.93159e-05	2.69686e-06
macrolide-lincosamide-streptogramin__lmrP	0.000117399	0	5.08955e-05	2.88519e-05	5.08539e-06
macrolide-lincosamide-streptogramin__lnuA	0.0319442	0.030098	0.216766	0.0222815	0.0292529
macrolide-lincosamide-streptogramin__lnuB	0.00012943	5.04535e-05	9.46896e-05	0.000118358	0.0002653
macrolide-lincosamide-streptogramin__lsa	0.000622895	0.000633365	0.00225908	0.00132016	0.000164526
macrolide-lincosamide-streptogramin__macA	0.00710517	0.00648165	0.0280669	0.0190711	2.72067e-05
macrolide-lincosamide-streptogramin__macB	0.00738234	0.00759321	0.0279012	0.0232098	5.02733e-05
macrolide-lincosamide-streptogramin__mefA	0.000297635	0.000111286	2.87705e-05	1.94354e-05	0.000468446
macrolide-lincosamide-streptogramin__mphA	2.64331e-05	0	0	6.2813e-05	0
macrolide-lincosamide-streptogramin__mphB	0	0	0	0	4.60785e-05
macrolide-lincosamide-streptogramin__mphC	0.0700808	0.0564731	0.0313937	0.0294832	0.066218
macrolide-lincosamide-streptogramin__msrA	0.00102171	0.0047586	0.00130754	0.00104126	0.00176718
macrolide-lincosamide-streptogramin__msrC	0	1.17512e-05	0	1.60577e-05	6.6631e-06
macrolide-lincosamide-streptogramin__oleB	0	0	0	3.74886e-06	0
macrolide-lincosamide-streptogramin__oleD	0	0	0	0	9.59926e-06
macrolide-lincosamide-streptogramin__srmB	6.6924e-05	0.00015768	0	6.46395e-05	1.58442e-05
macrolide-lincosamide-streptogramin__tlcC	0	0	0	5.3342e-06	0
macrolide-lincosamide-streptogramin__vatA	1.79817e-05	0	0	0	0
macrolide-lincosamide-streptogramin__vatB	0	0	0	0	0.000145239
macrolide-lincosamide-streptogramin__vatC	0.000232762	0	0	0	2.93609e-05
macrolide-lincosamide-streptogramin__vatE	0	0	0	0	9.69551e-05
macrolide-lincosamide-streptogramin__vgaE	0	1.09232e-05	0	7.38776e-06	0
macrolide-lincosamide-streptogramin__vgbB	0	7.83944e-06	0	0	0
multidrug__abeS	0.000634828	0	3.01368e-05	0.000493593	0
multidrug__acrA	0.0117299	0.0116674	0.0269105	0.0242507	5.66941e-05
multidrug__acrB	0.018448	0.0148724	0.0476213	0.0345255	7.41133e-05
multidrug__acrF	0.000688785	0.000475083	0.00288393	0.00173786	1.32581e-05
multidrug__adeA	0.000725835	0.000338345	0.00165095	0.00164312	0
multidrug__adeB	0.0012253	0.000630412	0.00230803	0.00397175	8.01096e-06
multidrug__adeC	0.000393459	0.000149038	0.000936572	0.00119782	0
multidrug__adeJ	0.00246085	0.000363835	0.00226359	0.00465645	1.34531e-05
multidrug__adeK	0.00176531	0.000194511	0.00224416	0.00356835	0
multidrug__amrB	5.94416e-05	2.43859e-05	3.48778e-05	0.000221457	1.18297e-05
multidrug__bicyclomycin-multidrug_efflux_protein_bcr	0.00822814	0.00839118	0.0310379	0.0184508	3.47723e-05
multidrug__bpeF	4.1282e-05	2.41944e-05	7.13199e-05	0.000375957	3.9111e-06
multidrug__ceoA	0	0	0	6.04721e-06	0
multidrug__ceoB	8.17378e-05	5.55077e-05	0.000217682	0.000635732	9.44446e-06
multidrug__cmeB	0	0	0	1.5193e-05	0
multidrug__emrA	0.0110097	0.00985382	0.0339279	0.0189135	5.89351e-05
multidrug__emrB	0.0145292	0.0116423	0.0400871	0.0222259	3.40085e-05
multidrug__EmrB-QacA family major facilitator transporter	0.0276484	0.0222225	0.0226265	0.0163827	0.0264858
multidrug__emrD	0.00886119	0.00846593	0.0152521	0.01827	5.05545e-06
multidrug__emrE	0.000451737	0.000154057	4.13868e-05	0.00134476	0
multidrug__emrK	0.000197284	2.95802e-05	4.54722e-05	0.000744923	0
multidrug__major_facilitator_superfamily_transporter	0.0297146	0.023909	0.0425359	0.0248527	0.0177192
multidrug__mdfA	0.00821313	0.00821868	0.0277997	0.0186197	5.06058e-06
multidrug__mdtA	0.0070329	0.00775463	0.0252021	0.0176167	4.15262e-05
multidrug__mdtB	0.0117384	0.0114485	0.0381413	0.0240832	9.99199e-05
multidrug__mdtC	0.0108406	0.0103858	0.0373196	0.0218702	2.74283e-05
multidrug__mdtD	0.00350169	0.00351351	0.0179648	0.00622906	0
multidrug__mdtE	0.00430858	0.00398158	0.00820471	0.0114409	0
multidrug__mdtF	0.000480417	0.000390131	0.000535439	0.00170189	3.9616e-06
multidrug__mdtG	0.00477279	0.00429984	0.0262679	0.0157636	2.509e-05
multidrug__mdtH	0.00755394	0.00790488	0.0277587	0.0187029	5.78489e-05
multidrug__mdtK	0.0101968	0.00843711	0.0326843	0.0190827	5.37587e-05
multidrug__mdtL	0.00351172	0.00261482	0.00618702	0.0109526	5.30649e-06
multidrug__mdtM	0.000556809	0.000877397	0.00299748	0.00390922	1.002e-05
multidrug__mdtN	0.000153049	0.000117352	0.000205957	0.00123075	0
multidrug__mdtO	0.000294573	4.60495e-05	0.000100914	0.00125367	0
multidrug__mdtP	0.000303024	0.000137571	0.000164318	0.00170084	0
multidrug__mepA	0.00257065	0.00384749	0.00126513	0.0019693	0.0129079
multidrug__mexA	0.000746213	0.00016903	0.00225333	0.00224589	0
multidrug__mexB	0.00159303	0.000424905	0.0018023	0.00238431	2.00856e-06
multidrug__mexC	0.000148482	7.20084e-05	0.000874465	0.00122509	0
multidrug__mexD	0.000514761	0.000293642	0.00229953	0.00260423	6.99325e-06
multidrug__mexE	0.00587359	0.00424557	0.0212013	0.0166365	5.22629e-06
multidrug__mexF	0.00262567	0.00118142	0.00332708	0.0138256	1.49575e-05
multidrug__mexG	0	0	0.000507343	3.29183e-05	0
multidrug__mexH	7.58059e-05	3.14025e-05	0.000977301	0.000313761	0
multidrug__mexI	0.00060006	0.000369538	0.00180396	0.00385046	7.78317e-06
multidrug__mexT	0.00466293	0.00124042	0.00406205	0.0150687	0
multidrug__mexW	0.000733348	0.000257938	0.00196471	0.00751814	0
multidrug__mexY	1.48429e-05	5.53262e-06	0.00010459	0.000146973	1.98549e-06
multidrug__multidrug_ABC_transporter	0.0629582	0.0463351	0.0342955	0.0275746	0.0597501
multidrug__multidrug_transporter	0.0224874	0.0576451	0.0460155	0.0662247	0.000540289
multidrug__norA	0.0609472	0.0397418	0.0218945	0.0244248	0.0771841
multidrug__opcM	1.56661e-05	0	0	7.6406e-06	0
multidrug__opmD	2.45888e-05	6.23833e-05	0.000998723	0.000280262	0
multidrug__oprA	0	0	0	9.42314e-05	0
multidrug__oprC	6.27742e-05	3.11824e-05	0.00012145	0.000215656	9.21566e-07
multidrug__oprJ	0.000173864	0.000254438	0.0011966	0.000766132	0
multidrug__oprM	0.00292047	0.000686126	0.00328438	0.00804958	3.04541e-05
multidrug__oprN	0.000868035	0.000350937	0.00122675	0.004648	0
multidrug__qacB	0	0	0	5.37964e-06	0
multidrug__qacEdelta1	6.49927e-05	0.000270478	0.00371491	0.000463031	3.53625e-05
multidrug__qacG	0.000456666	0.00505267	2.68626e-05	0.000491744	0.00032034
multidrug__sdeY	8.44965e-05	8.5101e-05	0.000220628	0.000127038	0
multidrug__smeB	0.000834778	0.000165786	9.12041e-05	0.00341095	0
multidrug__smeC	0.000464629	8.35936e-05	1.23296e-05	0.0019808	6.16725e-06
multidrug__smeD	0.00045479	0.000104535	0.000233218	0.0110481	0
multidrug__smeE	0.00037564	0.000102067	0.000154432	0.00532623	7.98015e-06
multidrug__smeF	0.000263256	5.2449e-06	4.6732e-05	0.00360149	0
multidrug__TolC	0.0137264	0.0105645	0.034846	0.0212596	7.67549e-05
multidrug__ykkC	0	0	2.61871e-05	0	0
multidrug__ykkD	0	0	5.25139e-05	0.000296453	0
polymyxin__arnA	0.00700876	0.00773567	0.0145149	0.0114074	3.11855e-05
polymyxin__mcr-3	1.48553e-05	0	0	0	0
polymyxin__mcr-4	0	0	0	5.40322e-06	0
quinolone__abaQ	0.000374615	0.000100445	3.8115e-05	0.000704299	0
quinolone__norB	0.00873283	0.0051051	0.00276374	0.00317725	0.010718
quinolone__qnrB	0.000270298	0.000776119	0.00201886	0.00260497	9.1807e-06
quinolone__qnrS	3.64971e-05	5.27768e-05	1.31849e-05	0.000829178	0
rifamycin__ADP-ribosylating transferase_arr	0.0016026	0.000773073	0.00315444	0.00551733	0.00166743
rifamycin__rifampin monooxygenase	3.36176e-05	0	3.01868e-05	8.09872e-06	0
sulfonamide__sul1	6.27942e-05	0.00130303	0.00853557	0.00293767	0.000220411
sulfonamide__sul2	3.7392e-05	6.28071e-05	0.000495024	0.00133567	5.47683e-05
sulfonamide__sul3	0	0	4.46078e-05	2.49328e-05	0
tetracycline__otrA	3.26075e-05	2.79051e-06	2.04378e-05	0	0
tetracycline__tet31	0	7.05071e-06	0	0	0
tetracycline__tet32	0	0	4.49812e-06	0	9.38386e-05
tetracycline__tet34	0.00195752	0.00141386	0.00442306	0.00278155	0
tetracycline__tet35	0	0	0	0	3.93601e-06
tetracycline__tet36	0	0	0	0	3.48184e-05
tetracycline__tet39	0.00528918	2.41509e-05	0	0.00136387	0
tetracycline__tet40	0	0	1.17029e-05	0	0
tetracycline__tet41	0.000748254	0.000675401	0.000437481	0.00102645	0
tetracycline__tet43	9.91041e-06	0	4.00103e-05	9.92495e-05	0
tetracycline__tet44	0	0	0	0	1.28381e-05
tetracycline__tetA	0.000291861	0.000510625	0.000760929	0.00220722	2.30386e-05
tetracycline__tetB	0.0112486	0.00746704	0.00219607	0.00476579	0.011946
tetracycline__tetC	0.000291992	1.46e-05	0.00143708	0.000167933	1.10364e-05
tetracycline__tetD	0	0	0.000669603	2.00517e-05	0
tetracycline__tetG	2.30628e-05	0	0	0.00029731	0
tetracycline__tetH	0	4.32015e-05	0	0	3.97983e-05
tetracycline__tetJ	0	6.87108e-05	0	0	3.33642e-06
tetracycline__tetK	0.000619708	0.000509929	0.000596615	0.00145952	0.00184613
tetracycline__tetL	0.000297442	0.00023418	0.000960001	0.00363186	0.00148659
tetracycline__tetM	9.17645e-05	0.000188316	0.000713904	0.00038155	0.000497001
tetracycline__tetO	0	0	5.93936e-05	1.224e-05	2.58462e-05
tetracycline__tetP	0	1.77349e-05	0	0	0.000503877
tetracycline__tetR	0.00065136	5.47763e-05	0.00109436	0.000372971	0
tetracycline__tetracycline_resistance_protein	0.0479352	0.0340798	0.0336574	0.0715051	0.0985259
tetracycline__tetS	0.001081	2.23471e-05	4.55463e-05	6.5284e-05	5.15652e-05
tetracycline__tetT	0	0	0	0	6.948e-05
tetracycline__tetU	0	0	0	0.000128114	0
tetracycline__tetV	3.57943e-05	2.48364e-05	4.98212e-05	0.000100693	0
tetracycline__tetW	1.2577e-05	8.95738e-06	8.99625e-06	0	6.11737e-05
tetracycline__tetX1	0	0	0	3.23498e-05	0
tetracycline__tetX2	0	0	0	4.2265e-05	0
tetracycline__tetX3	0	0	0	2.02735e-05	0
tetracycline__tetX4	0	0	0	1.02602e-05	0
tetracycline__tetX6	0	0	0	6.05833e-05	0
tetracycline__tetY	0	0	0	3.73338e-05	4.04847e-06
tetracycline__tetZ	0	1.49056e-05	0	0.000399751	4.29016e-05
trimethoprim__dfrA1	0	0	1.89099e-05	0	0
trimethoprim__dfrA12	0	0	5.33265e-05	6.41607e-05	0
trimethoprim__dfrA14	0	0	0.000568861	0.000541597	0
trimethoprim__dfrA15	0	0	0	5.06288e-05	0
trimethoprim__dfrA16	0	0	0.000407008	1.66059e-05	0
trimethoprim__dfrA17	0	3.37885e-05	0	0	0
trimethoprim__dfrA5	0	0	0.000151436	0	0
unclassified__antibiotic resistance rRNA adenine methyltransferase	4.60557e-05	0.000217182	0.000408766	1.10922e-05	6.11156e-05
unclassified__bacterial regulatory protein LuxR	0.000442808	0.000505605	0.00393103	0.00209167	0
unclassified__cAMP-regulatory protein	0.0149428	0.0136941	0.0453937	0.0256715	3.48292e-05
unclassified__cob(I)alamin adenolsyltransferase	0.00484213	0.00601934	0.0262431	0.0139934	5.71639e-06
unclassified__DNA-binding transcriptional regulator gadX	8.27138e-05	6.2669e-05	4.28169e-05	0.000670379	0
unclassified__DNA-binding_protein_H-NS	0.00508347	0.00583198	0.0177284	0.0102224	0
unclassified__rpsD_(ramA_or_sud2)	8.82867e-05	0	0.000169983	0.000259213	0
unclassified__sdiA	0.00415508	0.0038626	0.0131143	0.0115708	5.5167e-05
unclassified__thiostrepton resistance methylase tsnR	0	0	9.80923e-06	2.37012e-05	7.57241e-06
unclassified__transcriptional regulatory protein CpxR cpxR	0.0185152	0.0154399	0.0456644	0.0261797	6.41706e-05
unclassified__truncated putative response regulator ArlR	0.0989437	0.0801246	0.0617324	0.0391517	0.0850251
unclassified__two-component system_response regulator EvgA	7.61374e-05	2.07473e-05	0.00119255	0	0
vancomycin__vanC	3.4343e-05	0	0.000143019	3.40891e-05	0
vancomycin__vanG	0	0	0	5.6593e-06	0
vancomycin__vanN	0	0	6.15665e-06	0	0
vancomycin__vanR	0.00117671	0.00457062	0.000894095	0.00783079	0.000196708
vancomycin__vanS	5.78825e-05	0.000231084	0.000563305	0.00187063	2.53631e-05
vancomycin__vanT	5.75697e-06	2.07077e-05	8.58038e-05	2.76174e-05	0
vancomycin__vanY	3.21469e-05	0.000104677	0.00051404	7.60932e-05	1.52317e-05
vancomycin__vanZ	0	0	0	3.76209e-05	0

## Sheet: Table S6
Table S6. List of clinically relevant ARGs according to Majeed et al. (2021) and Prieto Riquelme et al. (2022).
ARG types	Clinically relevant ARGs	HP	PL	UC	SC	CP
beta-lactam	CTX-M-141	1.29803e-05	0	2.47941e-05	0	0
beta-lactam	CTX-M-35	0	0	9.87732e-06	0	0
beta-lactam	CTX-M-38	0	0	1.00789e-05	0	0
beta-lactam	CTX-M-58	0	0	0	3.99092e-05	0
beta-lactam	CTX-M-62	0	9.53663e-06	0	0	0
beta-lactam	CTX-M-75	0	0	2.41894e-05	2.71491e-05	0
beta-lactam	CTX-M-92	0	0	9.67574e-06	0	0
polymyxin	mcr-3	1.48553e-05	0	0	0	0
polymyxin	mcr-4	0	0	0	5.40322e-06	0
beta-lactam	mecA	0.0687742	0.0742937	0.0672018	0.0287413	0.0266978
beta-lactam	OXA-117	0	0	7.70182e-05	6.03083e-05	0
beta-lactam	OXA-118	0	0	0	2.94037e-05	0
beta-lactam	OXA-119	0	0	0	1.48503e-05	0
beta-lactam	OXA-130	0	1.05503e-05	0	1.41284e-05	0
beta-lactam	OXA-134	0	0	0	0	3.80007e-06
beta-lactam	OXA-139	4.35444e-05	0	0	0	0
beta-lactam	OXA-165	1.44249e-05	0	0	0	0
beta-lactam	OXA-169	0.000100974	0	0	0	0
beta-lactam	OXA-171	1.47193e-05	0	0	0	0
beta-lactam	OXA-172	0	0	3.21127e-05	0	0
beta-lactam	OXA-173	0	2.08897e-05	0.000211087	0.000129174	0
beta-lactam	OXA-176	7.62609e-06	0	0	0	0
beta-lactam	OXA-20	0	0	0	2.73246e-05	0
beta-lactam	OXA-207	4.38367e-05	0	0	0	0
beta-lactam	OXA-21	0	0	0	1.2066e-05	0
beta-lactam	OXA-211	2.87445e-05	0	0	0.000664324	0
beta-lactam	OXA-212	0	0	0	0.000622227	0
beta-lactam	OXA-214	1.432e-05	2.08137e-05	0.000114759	0.00012813	0
beta-lactam	OXA-215	2.92245e-05	1.0512e-05	0.000378618	0.00014192	0
beta-lactam	OXA-22	0	1.05503e-05	0	0	6.98176e-05
beta-lactam	OXA-223	2.87445e-05	0	0	0	0
beta-lactam	OXA-225	0.000316759	0	0	8.56598e-05	0
beta-lactam	OXA-228	3.6107e-05	0	4.20816e-05	0.000353227	0
beta-lactam	OXA-229	1.42681e-05	0	0	0.000128238	0
beta-lactam	OXA-23	8.42205e-05	0	0	1.1093e-05	0
beta-lactam	OXA-239	5.06343e-05	0	0	0	0
beta-lactam	OXA-24	2.7471e-05	0	0	0	0
beta-lactam	OXA-25	1.46122e-05	0	0	0	0
beta-lactam	OXA-257	0.000140643	0	2.10408e-05	0.000670674	0
beta-lactam	OXA-27	5.82883e-05	0	0	0	0
beta-lactam	OXA-3	0	0	0	5.68828e-05	0
beta-lactam	OXA-309	1.46656e-05	0	0	0.000179921	0
beta-lactam	OXA-324	5.82883e-05	0	0	0	0
beta-lactam	OXA-325	0	0	0	1.44696e-05	0
beta-lactam	OXA-333	1.96518e-05	0	0	0.000425294	0
beta-lactam	OXA-334	1.46656e-05	0	0	0.00049363	0
beta-lactam	OXA-335	2.73779e-05	0	1.05286e-05	4.34087e-05	7.60014e-06
beta-lactam	OXA-349	0	0	0	1.44696e-05	0
beta-lactam	OXA-351	1.47193e-05	0	1.07434e-05	0	0
beta-lactam	OXA-353	7.21245e-05	0	0	0	0
beta-lactam	OXA-354	0	0	0	2.89391e-05	0
beta-lactam	OXA-355	8.6191e-05	0	1.04141e-05	0.000368971	0
beta-lactam	OXA-356	2.88274e-05	0	0	0.000155431	0
beta-lactam	OXA-357	7.15357e-05	0	0	0	0
beta-lactam	OXA-358	7.74234e-05	0	1.91233e-05	1.21544e-05	0
beta-lactam	OXA-379	1.46656e-05	0	0	0	0
beta-lactam	OXA-49	2.93311e-05	0	0	1.44168e-05	0
beta-lactam	OXA-5	0	0	0	0	0
beta-lactam	OXA-50	0	0	0.000867574	2.98526e-05	0
beta-lactam	OXA-60	0	3.20014e-05	5.36807e-05	1.45764e-05	6.12499e-05
beta-lactam	OXA-70	1.43722e-05	0	0	0	0
beta-lactam	OXA-72	4.32522e-05	0	0	1.4077e-05	0
beta-lactam	OXA-73	5.82883e-05	0	0	0	0
beta-lactam	OXA-78	0	0	1.07042e-05	0	0
beta-lactam	OXA-89	1.40789e-05	0	0	0	0
beta-lactam	OXA-9	0.000181819	0.000304467	0.00120329	0.000636837	0
beta-lactam	OXA-99	0	0	0	1.15334e-05	0
beta-lactam	SHV-1	2.79538e-05	1.16709e-05	0.000463444	8.09667e-05	0
beta-lactam	SHV-105	4.21507e-05	0	0	2.73475e-05	0
beta-lactam	SHV-112	0	0	0.000161447	0.000108721	0
beta-lactam	SHV-119	0	0	0	0	0
beta-lactam	SHV-12	2.82294e-05	2.05153e-05	0.000476001	0.00019482	0
beta-lactam	SHV-121	0	0	0	2.70712e-05	0
beta-lactam	SHV-128	0	0	2.62531e-05	1.38119e-05	0
beta-lactam	SHV-140	0	0	0	1.29831e-05	0
beta-lactam	SHV-143	0	0	1.02551e-05	0	0
beta-lactam	SHV-152	0	0	5.51725e-05	3.92257e-05	0
beta-lactam	SHV-154	4.21507e-05	0	7.38367e-06	1.98891e-05	0
beta-lactam	SHV-162	0	0	2.05102e-05	0	0
beta-lactam	SHV-167	0	0	0.000165161	4.20233e-05	0
beta-lactam	SHV-173	0	0	1.02551e-05	0	0
beta-lactam	SHV-39	4.14526e-05	6.08588e-05	0.0012232	4.07494e-05	0
beta-lactam	SHV-51	0	0	8.12204e-05	4.08831e-05	0
beta-lactam	SHV-52	0	0	0	1.38119e-05	0
beta-lactam	SHV-53	3.32096e-05	3.55974e-05	0.00126481	0.000406119	0
beta-lactam	SHV-6	0	1.08961e-05	0.000298485	0.000166516	0
beta-lactam	SHV-60	0	0	0	1.38119e-05	0
beta-lactam	SHV-70	0	0	1.005e-05	0	0
beta-lactam	TEM-1	0	0	7.79388e-06	0.000153707	0
beta-lactam	TEM-117	0	0	1.15471e-05	0.000342765	0
beta-lactam	TEM-118	0	0	0	4.02587e-05	0
beta-lactam	TEM-157	0	0	0	4.14356e-05	0
beta-lactam	TEM-171	0	0	0	1.35356e-05	0
beta-lactam	TEM-177	0	0	0	4.11593e-05	0
beta-lactam	TEM-178	0	0	0	3.3542e-05	0
beta-lactam	TEM-183	0	0	0	1.35356e-05	0
beta-lactam	TEM-187	0	0	0	1.35831e-05	0
beta-lactam	TEM-205	1.37692e-05	0	0	1.35356e-05	0
beta-lactam	TEM-209	0	0	0	2.73475e-05	0
beta-lactam	TEM-6	1.37692e-05	0	0	5.52474e-05	0
beta-lactam	TEM-75	0	0	7.64143e-06	2.9967e-05	0
beta-lactam	TEM-89	7.51636e-06	0	0	0	0
beta-lactam	TEM-91	0	0	1.005e-05	3.48059e-05	0

## Sheet: Table S7
Table S7. Risk of ARG subtypes in housefly surface
Subtype	HP	PL	UC	SC	CP	Risk
aminoglycoside__aadE	0.000103609	0	1.02e-05	2.64e-05	6.8e-06	I
aminoglycoside__aadE	1.41e-05	9.95e-06	0	0	7.29e-06	I
aminoglycoside__ant(2'')-I	0	2.89e-05	0	0	0	I
aminoglycoside__aph(3')-I	6.14e-05	0	0	1.53e-05	0	I
aminoglycoside__aph(3')-I	0	8.53e-06	0	0	0	I
aminoglycoside__aph(3''')-III	0	0	0	0	1.57e-05	I
aminoglycoside__bifunctional aminoglycoside N-acetyltransferase and aminoglycoside phosphotransferase	6.78e-05	3.49e-05	5.08e-05	0.000165892	2.08e-05	I
bacitracin__bacA	8.29e-05	0.000109274	0.000120947	4.07e-05	4.72e-05	I
beta-lactam__blaZ	6.32e-05	5.08e-05	0.000108342	2.81e-05	7.35e-05	I
beta-lactam__blaZ	1.43e-05	0	0	0	7.38e-06	I
beta-lactam__blaZ	1.43e-05	0	0	0	0	I
beta-lactam__blaZ	1.43e-05	0	0	0	0	I
beta-lactam__class A beta-lactamase	0.00818373	0.00935053	0.00890659	0.0032147	0.00312127	I
beta-lactam__class A beta-lactamase	0.00091121	0.000642558	0.000633561	0.000168129	0.000257103	I
beta-lactam__class A beta-lactamase	9.7e-05	0.000120775	0.000132975	6.89e-05	0.000174848	I
beta-lactam__CMY-4	0	0	0	1.04e-05	0	I
beta-lactam__SHV	0	0	1.68e-05	0	0	I
chloramphenicol__cat_chloramphenicol acetyltransferase	0.000156249	0.00153629	0.000332584	0.000147719	0.00018606	I
chloramphenicol__cat_chloramphenicol acetyltransferase	0.000281846	0.000212977	0.000233	0.000372972	0.000361119	I
fosfomycin__fosB	0.000420916	0.000103153	0.000649893	5.57e-05	9.73e-05	I
fosfomycin__fosB	1.73e-05	0	0	0	0	I
MLS__ermB	4.82e-05	7.72e-05	2.3e-05	0.000135435	1.69e-05	I
MLS__ermB	1.54e-05	1.09e-05	0	0	0	I
MLS__ermC	0.000241102	0.000115632	0.000293296	0.000316015	8.17e-05	I
MLS__ermC	0	1.18e-05	0	0	0	I
MLS__ermT	0	1.18e-05	0	1.59e-05	0	I
MLS__lnuA	0.000657414	0.00113298	0.164895	0.000467153	0.000649515	I
MLS__lnuA	0.00408226	0.00665062	0.00301421	0.0105684	0.012814	I
MLS__lnuA	0.00144362	0.00129421	0.00310384	0.00147605	0.00125676	I
MLS__lnuB	4.39e-05	1.06e-05	8.39e-05	5.89e-05	0.00015402	I
MLS__mphA	0	0	0	1.31e-05	0	I
MLS__mphA	0	0	0	1.08e-05	0	I
MLS__mphB	0	0	0	0	2.75e-05	I
MLS__msrA	0	0	1.41e-05	0	4.08e-06	I
multidrug__EmrB-QacA family major facilitator transporter	0	0	6.1e-06	0	0	I
multidrug__mdtL	0	0	0	9.9e-06	0	I
quinolone__qnrB	0	0	0.000770755	9.08e-05	0	I
quinolone__qnrB	0	8.48e-05	8.88e-05	9.08e-05	0	I
quinolone__qnrB	0	1.18e-05	2.6e-05	0.000117107	0	I
quinolone__qnrB	1.74e-05	0	0	0	0	I
quinolone__qnrS	1.84e-05	0	0	0.000191349	0	I
tetracycline__tetL	8.6e-06	0	0	3.17e-05	0	I
tetracycline__tetL	0	0	1.88e-05	8.11e-06	8.97e-06	I
tetracycline__tetM	0	8.98e-06	2.27e-05	1.67e-05	0	I
tetracycline__tetM	0	0	0	0	9.67e-06	I
tetracycline__tetM	0	0	4.5e-06	0	0	I
tetracycline__tetracycline_resistance_protein	0	5.79e-06	8.95e-06	3.41e-05	1.75e-05	I
trimethoprim__dfrA14	0	0	0.000286197	2.52e-05	0	I
trimethoprim__dfrA14	0	0	9.13e-05	4.94e-05	0	I
unclassified__DNA-binding transcriptional regulator gadX	1.44e-05	0	0	4.24e-05	0	I
beta-lactam__OXA-72	4.33e-05	0	0	1.41e-05	0	II
beta-lactam__penA	6.45e-06	2.69e-05	9.32e-06	0	0	II
chloramphenicol__cat_chloramphenicol acetyltransferase	0	0	0	0	8.58e-06	II
MLS__ermB	0.000157494	8e-05	0.000128908	0.000109267	8.37e-06	II
MLS__vatE	0	0	0	0	9.5e-06	II
multidrug__mdfA	0	7.9e-06	0	0	0	II
multidrug__mdtG	0	0	0	9.58e-06	0	II
tetracycline__tetM	0	0	0	0	3.25e-06	II
tetracycline__tetO	0	0	4.59e-06	0	3.25e-06	II
aminoglycoside__aac(6')-I	0	0	1.97e-05	2.71e-05	0	III
aminoglycoside__aad(6)	4.37e-05	0	0	1.43e-05	7.52e-06	III
aminoglycoside__aadE	0	0	0	0	3.71e-05	III
aminoglycoside__ant(9)-I	0	0	0	3.26e-05	4.05e-05	III
aminoglycoside__streptomycin resistance protein	0.000480779	0.00122971	2.72e-05	0.000430319	0.000335212	III
bacitracin__bacA	0.000841233	0.00124552	0.000844007	0.000390132	0.000424094	III
bacitracin__bacA	0.00016252	7.41e-05	0.000474488	0.000289096	0	III
bacitracin__bacA	0.000373114	0.000105102	0.00018525	5.43e-05	3.54e-05	III
bacitracin__bacA	2.88e-05	0.000104407	3.22e-05	0.00015222	0	III
bacitracin__bacA	7.54e-05	3.81e-05	4.17e-05	1.33e-05	1.1e-05	III
bacitracin__bacA	1.44e-05	1.04e-05	3.18e-05	5.18e-05	0	III
bacitracin__bacA	0	5.21e-05	0	4.25e-05	0	III
bacitracin__bacA	0	1.81e-05	5.11e-05	1.1e-05	0	III
bacitracin__bacA	0	3.16e-05	1.07e-05	0	0	III
bacitracin__bacA	0	1.06e-05	0	1.45e-05	0	III
bacitracin__bacA	0	0	0	0	1.44e-05	III
bacitracin__bacA	0	0	0	0	6.83e-06	III
beta-lactam__ACT-14	9.28e-06	1.5e-05	0	6.82e-05	0	III
beta-lactam__ACT-2	1.05e-05	2.28e-05	7.7e-06	1.04e-05	0	III
beta-lactam__ACT-2	0	7.59e-06	2.31e-05	0	0	III
beta-lactam__ACT-23	7.59e-06	1.52e-05	2.48e-05	2.03e-05	0	III
beta-lactam__ACT-5	4.79e-05	1.26e-05	2.05e-05	6.86e-05	0	III
beta-lactam__ampC	0.000126563	1.14e-05	0.000104232	0.000285119	0	III
beta-lactam__ampC	0.000165375	2.26e-05	0.000102846	0.00014059	0	III
beta-lactam__blaB	0	0	0	0.000181487	3.3e-05	III
beta-lactam__blaZ	4.26e-05	0.000186114	1.02e-05	3.77e-05	5.1e-05	III
beta-lactam__class A beta-lactamase	1.34e-05	0	0	0	0	III
beta-lactam__class A beta-lactamase	0	0	0	1.27e-05	0	III
beta-lactam__class A beta-lactamase	0	0	0	1.26e-05	0	III
beta-lactam__class C beta-lactamase	0	1.02e-05	0	6.72e-05	0	III
beta-lactam__class C beta-lactamase	9.38e-06	0	0	8.84e-06	0	III
beta-lactam__CMY-39	0	0	7.7e-06	1.04e-05	0	III
beta-lactam__CMY-65	0	0	0	1.04e-05	0	III
beta-lactam__CMY-74	0	0	0	2.07e-05	0	III
beta-lactam__CMY-98	0	1.52e-05	6.96e-05	3.11e-05	0	III
beta-lactam__LEN-18	0	0	2.05e-05	0	0	III
beta-lactam__mecA	0.018547	0.0226368	0.0149921	0.00649943	0.00674871	III
beta-lactam__mecA	1.8e-05	0	0	0	6.21e-06	III
beta-lactam__mecA	7.69e-06	0	0	0	0	III
beta-lactam__mecA	6.02e-06	0	0	0	0	III
beta-lactam__mecI	6.98e-05	4.97e-05	0	3.4e-05	0	III
beta-lactam__metallo-beta-lactamase	4.13e-05	0	0	0.000237012	0	III
beta-lactam__MUS-1	0.000274098	0	0	0.000604733	0	III
beta-lactam__OKP-B	0	0	0	2.76e-05	0	III
beta-lactam__OKP-B	0	9.91e-06	0	0	0	III
beta-lactam__OXY-1	0	9.74e-06	0	0	0	III
beta-lactam__OXY-2	0	0.000165872	0	5.39e-05	0	III
beta-lactam__OXY-2	0	9.97e-06	0	0	0	III
beta-lactam__penA	0	0	3.2e-05	0	0	III
beta-lactam__PSE-1	0	0	0	1.2e-05	0	III
beta-lactam__SHV	0	0	0	4.12e-05	0	III
beta-lactam__SHV-12	2.82e-05	2.05e-05	0.000476001	0.00019482	0	III
chloramphenicol__cat_chloramphenicol acetyltransferase	0.000256054	0.00182994	0.000342406	0.000122364	0.00028488	III
chloramphenicol__cat_chloramphenicol acetyltransferase	0.000111393	3.98e-05	0.000962011	0.000885945	0.000400878	III
chloramphenicol__cat_chloramphenicol acetyltransferase	0.000276613	0	0.000324399	0.00027339	0.000114454	III
chloramphenicol__cat_chloramphenicol acetyltransferase	5.61e-05	0.000202759	0.000147876	0.000235909	0.000156337	III
chloramphenicol__cat_chloramphenicol acetyltransferase	0	0	0.000164791	0.000231132	3.03e-05	III
chloramphenicol__cat_chloramphenicol acetyltransferase	0	0	0	0	4.01e-05	III
chloramphenicol__catA	0.000130365	3.81e-05	4e-05	0.000162741	0	III
chloramphenicol__catA	0	0	7.16e-06	4.78e-05	0	III
chloramphenicol__catB	0	0	0	1.86e-05	0	III
chloramphenicol__catQ	0	0	0	0	1.89e-05	III
chloramphenicol__chloramphenicol and florfenicol exporter	0	0	2.43e-05	8.32e-06	3.23e-06	III
chloramphenicol__chloramphenicol and florfenicol resistance gene	0	0	0	0	2.97e-05	III
chloramphenicol__chloramphenicol exporter	0	0	0	2.2e-05	0	III
kasugamycin__kasugamycin resistance protein ksgA	0.000174276	0.00015714	0.000803824	8.62e-05	0	III
kasugamycin__kasugamycin resistance protein ksgA	2.94e-05	1.06e-05	4.19e-05	0	0	III
MLS__ermA	0	0	0	0	4.95e-06	III
MLS__ermC	1.65e-05	4.19e-05	2.38e-05	4.99e-05	1.68e-05	III
MLS__ermG	0.000188402	0	0	3.24e-05	8.16e-06	III
MLS__ermG	0	0	0	0	4.76e-06	III
MLS__ermT	0	3.72e-05	2.4e-05	0	0	III
MLS__ermT	0	3.51e-05	2.4e-05	0	0	III
MLS__ermX	0	0	1.03e-05	0	0	III
MLS__lnuA	0.013625	0.0110313	0.0205154	0.00557247	0.00720936	III
MLS__lnuA	0.00561772	0.00486335	0.0143227	0.00285739	0.00372208	III
MLS__lsa	6.08e-05	3.46e-05	8.19e-05	5.11e-05	0	III
MLS__lsa	1.23e-05	5.8e-06	6.9e-05	2.36e-05	0	III
MLS__lsa	8.07e-06	0	3.53e-05	1.57e-05	0	III
MLS__lsa	1.58e-05	0	1.5e-05	1.55e-05	4.17e-06	III
MLS__lsa	0	0	1.68e-05	2.35e-05	0	III
MLS__lsa	0	0	1.18e-05	0	0	III
MLS__mefA	2.56e-05	7e-06	0	0	5.69e-05	III
MLS__mefA	6.55e-06	4.71e-06	7.24e-06	0	1.52e-05	III
MLS__mefA	0	0	0	0	5.09e-06	III
MLS__mefA	0	0	0	0	3.28e-06	III
MLS__mphC	0.00971396	0.00939884	0.0062836	0.0038807	0.00720961	III
MLS__mphC	0.00567866	0.00410183	0.00311345	0.00246074	0.0039186	III
multidrug__acrA	0	6.93e-06	0	6.68e-05	0	III
multidrug__acrA	0	0	0	9.75e-06	0	III
multidrug__acrB	0	0	2.8e-06	3.77e-06	0	III
multidrug__bicyclomycin-multidrug_efflux_protein_bcr	0.000437149	0.000305431	0.00126947	0.000881611	0	III
multidrug__bicyclomycin-multidrug_efflux_protein_bcr	0.000150181	8.28e-05	0.000748053	0.000460257	0	III
multidrug__bicyclomycin-multidrug_efflux_protein_bcr	0.000101068	9.42e-05	0.000769235	0.000410182	0	III
multidrug__bicyclomycin-multidrug_efflux_protein_bcr	8.79e-05	2.01e-05	0.000117467	0.000224243	0	III
multidrug__bicyclomycin-multidrug_efflux_protein_bcr	1.01e-05	2.19e-05	8.34e-05	0.000110326	0	III
multidrug__bicyclomycin-multidrug_efflux_protein_bcr	1.96e-05	0	8.68e-05	6.06e-05	0	III
multidrug__bicyclomycin-multidrug_efflux_protein_bcr	5.07e-05	0	1.48e-05	9.88e-05	0	III
multidrug__bicyclomycin-multidrug_efflux_protein_bcr	3.02e-05	1.46e-05	2.65e-05	6.46e-05	0	III
multidrug__bicyclomycin-multidrug_efflux_protein_bcr	3.04e-05	3.68e-05	3.61e-05	2e-05	0	III
multidrug__bicyclomycin-multidrug_efflux_protein_bcr	1.01e-05	0	7.26e-06	4.95e-05	0	III
multidrug__bicyclomycin-multidrug_efflux_protein_bcr	0	0	2.9e-05	2.93e-05	0	III
multidrug__bicyclomycin-multidrug_efflux_protein_bcr	3.04e-05	5.55e-06	0	1.98e-05	0	III
multidrug__bicyclomycin-multidrug_efflux_protein_bcr	0	0	0	1.96e-05	0	III
multidrug__bicyclomycin-multidrug_efflux_protein_bcr	0	0	7.41e-06	9.98e-06	0	III
multidrug__EmrB-QacA family major facilitator transporter	0.00103284	0.000646393	0.00245997	0.00123183	0.000280124	III
multidrug__EmrB-QacA family major facilitator transporter	0.00123333	0.000909138	0.00045628	0.000473853	0.00154074	III
multidrug__EmrB-QacA family major facilitator transporter	0.000830681	0.000336706	0.00198468	0.00118975	0.000193113	III
multidrug__EmrB-QacA family major facilitator transporter	3.48e-05	3.12e-05	0.000126688	0.000171146	4.29e-05	III
multidrug__emrD	8.12e-05	0.000156572	0.000531357	0.000151992	0	III
multidrug__emrD	0.000159919	6.87e-05	0.000371161	0.000275711	5.06e-06	III
multidrug__emrD	0.000145207	5.6e-05	0.000158365	0.000366966	0	III
multidrug__emrD	8.75e-05	6.78e-05	7.3e-06	9.28e-05	0	III
multidrug__emrD	0.000114024	5.8e-05	5.4e-05	1.99e-05	0	III
multidrug__emrD	2.04e-05	6.81e-05	0.000122231	1e-05	0	III
multidrug__emrD	3.88e-05	7.15e-06	5.17e-05	2.99e-05	0	III
multidrug__emrD	1.02e-05	2.22e-05	7.97e-05	9.83e-06	0	III
multidrug__emrD	2.03e-05	7.3e-06	3.79e-05	2.81e-05	0	III
multidrug__emrD	2.71e-05	7.34e-06	7.3e-06	5.17e-05	0	III
multidrug__emrD	4.08e-05	0	7.3e-06	4.21e-05	0	III
multidrug__emrD	2.04e-05	2.88e-05	2.22e-05	1e-05	0	III
multidrug__emrD	1.96e-05	7.19e-06	0	3.93e-05	0	III
multidrug__emrD	2.02e-05	1.45e-05	2.2e-05	0	0	III
multidrug__emrD	0	0	1.52e-05	4.09e-05	0	III
multidrug__emrD	0	2.93e-05	2.23e-05	0	0	III
multidrug__emrD	0	7.3e-06	2.22e-05	0	0	III
multidrug__emrD	1.01e-05	5.26e-06	0	9.98e-06	0	III
multidrug__emrD	0	0	1.48e-05	0	0	III
multidrug__emrD	0	0	0	9.78e-06	0	III
multidrug__emrD	0	0	7.3e-06	0	0	III
multidrug__emrE	0	1.75e-05	0	4.79e-05	0	III
multidrug__emrE	0	0	0	4.38e-05	0	III
multidrug__emrE	0	0	0	2.28e-05	0	III
multidrug__major_facilitator_superfamily_transporter	8.26e-05	1.29e-05	0.000229724	8.2e-05	0	III
multidrug__major_facilitator_superfamily_transporter	6.73e-05	3.62e-05	0.000125507	1.97e-05	0	III
multidrug__major_facilitator_superfamily_transporter	1.04e-05	1.46e-05	7.52e-05	6.02e-05	2.14e-05	III
multidrug__mdfA	0	4.4e-05	0.000176693	0	0	III
multidrug__mdfA	0	7.05e-06	0.000171542	9.63e-06	0	III
multidrug__mdfA	0	2.76e-05	5.72e-05	2.87e-05	0	III
multidrug__mdfA	0	0	9.17e-05	9.63e-06	0	III
multidrug__mdfA	1.93e-05	4.96e-06	4.95e-05	9.68e-06	0	III
multidrug__mdfA	0	7.09e-06	0	1.94e-05	0	III
multidrug__mdfA	0	0	4.72e-06	0	0	III
multidrug__mdtE	0	0	1.59e-05	0.000106409	0	III
multidrug__mdtE	0	0	0	6.12e-05	0	III
multidrug__mdtE	2.09e-05	0	0	0	0	III
multidrug__mdtG	0	0	0.000651349	1.96e-05	0	III
multidrug__mdtG	0	0	6.47e-05	7.69e-05	0	III
multidrug__mdtG	0	0	3.62e-05	0	0	III
multidrug__mdtG	0	0	2.87e-05	5.28e-06	0	III
multidrug__mdtG	0	0	0	1.36e-05	0	III
multidrug__mdtG	0	0	7.26e-06	0	0	III
multidrug__mdtH	0	0	0	1.94e-05	0	III
multidrug__mdtK	8.79e-06	1.27e-05	1.91e-05	8.64e-06	0	III
multidrug__mdtK	0	0	1.28e-05	1.73e-05	0	III
multidrug__mdtK	0	6.2e-06	6.29e-06	8.47e-06	0	III
multidrug__mdtK	0	0	0	1.73e-05	0	III
multidrug__mdtK	0	0	0	1.73e-05	0	III
multidrug__mdtK	0	0	0	7.26e-06	0	III
multidrug__mdtL	4.07e-05	7.25e-06	2.21e-05	0.000140631	0	III
multidrug__mdtL	5.1e-05	7.39e-06	0	2.02e-05	0	III
multidrug__mdtL	0	2.01e-05	0	3.85e-05	0	III
multidrug__mdtL	2.03e-05	0	7.5e-06	3.03e-05	0	III
multidrug__mdtL	0	0	1.44e-05	4.04e-05	0	III
multidrug__mdtL	0	2.17e-05	0	1.01e-05	0	III
multidrug__mdtL	0	0	0	1.01e-05	0	III
multidrug__mdtL	0	0	0	9.9e-06	0	III
multidrug__mdtL	0	0	0	0	5.31e-06	III
multidrug__mdtM	1.93e-05	6.96e-05	5.72e-05	0.000182406	0	III
multidrug__mdtM	0	1.39e-05	3.96e-05	0.00010502	0	III
multidrug__mdtM	0	0	7e-06	1.89e-05	0	III
multidrug__mdtM	0	1.58e-05	0	9.25e-06	0	III
multidrug__mdtM	0	0	0	1.89e-05	0	III
multidrug__mdtM	1.79e-05	0	0	0	0	III
multidrug__mdtM	0	1.4e-05	0	0	0	III
multidrug__mdtM	0	0	0	8.86e-06	0	III
multidrug__mdtN	0	0	0	3.45e-05	0	III
multidrug__mdtN	1.17e-05	0	0	6.22e-06	0	III
multidrug__mdtN	0	0	0	1.15e-05	0	III
multidrug__mdtO	0	0	4.29e-06	6.91e-05	0	III
multidrug__mdtO	5.77e-06	0	7.39e-06	4.26e-05	0	III
multidrug__mdtO	1.18e-05	0	0	3.9e-05	0	III
multidrug__mdtO	1.77e-05	0	0	2.86e-05	0	III
multidrug__mdtO	5.82e-06	0	0	2.84e-05	0	III
multidrug__mdtO	1.18e-05	0	0	1.74e-05	0	III
multidrug__mdtO	5.88e-06	0	0	2.29e-05	0	III
multidrug__mdtO	0	0	4.29e-06	2.11e-05	0	III
multidrug__mdtO	1.18e-05	0	0	0	0	III
multidrug__mdtO	0	0	0	1.15e-05	0	III
multidrug__mdtO	0	0	0	5.78e-06	0	III
multidrug__mdtO	0	0	0	5.78e-06	0	III
multidrug__mdtO	0	4.15e-06	0	0	0	III
multidrug__mdtP	3.24e-05	5.81e-06	1.18e-05	0.000128543	0	III
multidrug__mdtP	0	0	0	2.43e-05	0	III
multidrug__mdtP	0	5.92e-06	0	8.09e-06	0	III
multidrug__mdtP	0	0	1.2e-05	0	0	III
multidrug__mdtP	0	0	0	8.09e-06	0	III
multidrug__mdtP	0	0	0	7.98e-06	0	III
multidrug__mepA	0.0025395	0.00384033	0.00118138	0.00196459	0.01285	III
multidrug__multidrug_transporter	0.000389907	0.00030805	0.00124544	0.000749508	6.25e-05	III
multidrug__multidrug_transporter	4.46e-05	7.32e-06	6.59e-05	0	0	III
multidrug__multidrug_transporter	9.94e-06	0	0	0	0	III
multidrug__norA	0.0048033	0.00457734	0.00185506	0.00299601	0.0144538	III
multidrug__norA	0	0	7.56e-06	0	0	III
multidrug__norA	0	7e-06	0	0	0	III
multidrug__TolC	0	0	1.18e-05	1.59e-05	0	III
polymyxin__arnA	3.64e-05	4.79e-05	2.63e-05	1.77e-05	0	III
quinolone__qnrB	0	7.26e-06	0.000298207	0.000163887	0	III
quinolone__qnrB	0	1.28e-05	0	8.7e-05	0	III
tetracycline__tet32	0	0	0	0	4.73e-05	III
tetracycline__tet32	0	0	0	0	3.47e-05	III
tetracycline__tet32	0	0	4.5e-06	0	1.18e-05	III
tetracycline__tet40	0	0	4.62e-06	0	0	III
tetracycline__tet44	0	0	0	0	1.28e-05	III
tetracycline__tetA	0	0	5.11e-05	0	0	III
tetracycline__tetA	0	0	5.75e-06	2.22e-05	0	III
tetracycline__tetA	0	0	7.35e-06	0	0	III
tetracycline__tetJ	0	3.27e-05	0	0	3.34e-06	III
tetracycline__tetL	0	0	0	8.45e-06	0	III
tetracycline__tetM	0	8.62e-06	1.25e-05	5.4e-06	6.89e-06	III
tetracycline__tetM	0	0	0	0	1.29e-05	III
tetracycline__tetM	0	0	0	0	6.49e-06	III
tetracycline__tetM	0	0	0	6.06e-06	0	III
tetracycline__tetM	0	0	4.59e-06	0	0	III
tetracycline__tetM	0	0	0	0	3.25e-06	III
tetracycline__tetO	0	0	1.38e-05	0	0	III
tetracycline__tetO	0	0	4.59e-06	0	3.18e-06	III
tetracycline__tetO	0	0	0	0	3.18e-06	III
tetracycline__tetU	0	0	0	0.000128114	0	III
tetracycline__tetW	0	0	0	0	2.08e-05	III
tetracycline__tetW	0	0	4.5e-06	0	3.25e-06	III
tetracycline__tetW	0	0	0	0	6.49e-06	III
unclassified__antibiotic resistance rRNA adenine methyltransferase	4.61e-05	0.000217182	0.000408766	1.11e-05	6.11e-05	III
vancomycin__vanS	0	0	1.59e-05	3.9e-05	0	III
vancomycin__vanS	0	0	1.61e-05	3.22e-05	0	III
vancomycin__vanT	0	4.14e-06	1.66e-05	5.66e-06	0	III
vancomycin__vanY	1.61e-05	1.52e-05	0.000190797	0	0	III
aminoglycoside__aac(6')-I	0.000798719	0.000923073	0.000564896	0.00148971	0	IV
aminoglycoside__aac(6')-I	0	0	0	0.0025054	0	IV
aminoglycoside__aac(6')-I	0.000157432	0.000129888	0.00159826	0.000606598	0	IV
aminoglycoside__aac(6')-I	0	4.24e-05	0.000117318	5.57e-05	0	IV
aminoglycoside__aac(6')-I	4.42e-05	3.14e-05	0	2.13e-05	0	IV
aminoglycoside__aac(6')-I	2.75e-05	0	0	5.41e-05	0	IV
aminoglycoside__aac(6')-I	0	0	0	4.29e-05	0	IV
aminoglycoside__aac(6')-I	0	1.4e-05	0	2.56e-05	0	IV
aminoglycoside__aac(6')-I	0	0	0	2.86e-05	0	IV
aminoglycoside__aac(6')-I	0	0	0	1.98e-05	0	IV
aminoglycoside__aac(6')-II	0	0	0.000116674	0	0	IV
aminoglycoside__aac(6')-II	0	0	0	1.94e-05	0	IV
aminoglycoside__aad(9)	0	0	0	0	1.6e-05	IV
aminoglycoside__aadA	0	0	0.00144748	5.57e-05	0	IV
aminoglycoside__aadA	0	0.000185318	0.000609342	0.000328632	0	IV
aminoglycoside__aadA	4.4e-05	0.000119369	0.000408607	0.000119557	0	IV
aminoglycoside__aadA	1.03e-05	3.42e-05	0.000257575	0.000203288	0	IV
aminoglycoside__aadA	0	0.000115632	0.000184007	0.000184142	0	IV
aminoglycoside__aadA	0	3.33e-05	0.000173939	0.000144281	8.01e-06	IV
aminoglycoside__aadA	0	0	0.000240566	0	0	IV
aminoglycoside__aadA	0	0	0	0.000127854	0	IV
aminoglycoside__aadA	0	8.63e-06	4.66e-05	3.54e-05	3.22e-06	IV
aminoglycoside__aadA	0	1.1e-05	1.12e-05	4.48e-05	7.73e-06	IV
aminoglycoside__aadA	0	0	1.13e-05	6.04e-05	0	IV
aminoglycoside__aadA	0	0	1.09e-05	4.45e-05	0	IV
aminoglycoside__aadA	0	0	0	2.93e-05	0	IV
aminoglycoside__aadA	0	0	9.08e-06	1.1e-05	6.42e-06	IV
aminoglycoside__aadA	0	1.72e-05	0	8.46e-06	0	IV
aminoglycoside__aadA	0	0	0	1.16e-05	0	IV
aminoglycoside__aadA	0	8.13e-06	0	0	0	IV
aminoglycoside__aadD	1.7e-05	0.000304204	0.000578177	0	4.34e-05	IV
aminoglycoside__aadD	1.54e-05	0.000176609	0.000400074	0	7.94e-06	IV
aminoglycoside__aadD	0	1.12e-05	4.61e-05	0	3.28e-05	IV
aminoglycoside__ant(3'')-Ih-aac(6')-IId	0	0	0.000336879	6.83e-06	0	IV
aminoglycoside__ant(9)-I	1.53e-05	2.23e-05	5.93e-06	6.33e-05	1.66e-05	IV
aminoglycoside__aph(3')-I	0	0	2.3e-05	0	0	IV
aminoglycoside__aph(3')-I	0	0	0	1.49e-05	0	IV
aminoglycoside__aph(3')-I	0	1.07e-05	0	0	0	IV
aminoglycoside__aph(3')-I	0	0	1.06e-05	0	0	IV
aminoglycoside__aph(3')-I	0	0	0	0	7.66e-06	IV
aminoglycoside__aph(3'')-I	7.4e-05	0.000101089	0.000132793	0.00105322	2.55e-05	IV
aminoglycoside__aph(3'')-I	2.98e-05	0.000166735	4.15e-05	0.000814302	1.55e-05	IV
aminoglycoside__aph(3')-IIb	0	0	0.000189767	1.47e-05	0	IV
aminoglycoside__aph(4)-I	0	5.04e-05	0	4.63e-05	0	IV
aminoglycoside__aph(6)-I	1.63e-05	1.18e-05	0	0.000171218	0	IV
aminoglycoside__aph(6)-I	0	9.13e-06	0	0.000120585	0	IV
aminoglycoside__aph(6)-I	0	0	0	8.53e-05	0	IV
aminoglycoside__aph(6)-I	1.09e-05	0	6.68e-06	5.71e-05	0	IV
aminoglycoside__aph(6)-I	0	0	1.06e-05	1.09e-05	0	IV
aminoglycoside__aph(6)-I	0	0	0	1.26e-05	0	IV
aminoglycoside__aph(6)-I	0	0	0	1.16e-05	0	IV
aminoglycoside__streptomycin resistance protein	0.000187239	0.000893685	0.000113366	0.00143327	0.000460585	IV
aminoglycoside__streptomycin resistance protein	0.000226282	0.00156287	4.14e-05	0.000249058	0.000262371	IV
bacitracin__bacA	0.0490862	0.0323767	0.0206071	0.0199445	0.0634352	IV
bacitracin__bacA	0.00636204	0.00592513	0.00634935	0.00248508	0.00246004	IV
bacitracin__bacA	0.0055046	0.00353873	0.0024297	0.00230909	0.00807728	IV
bacitracin__bacA	0.00168771	0.00131303	0.00829888	0.00400489	7.6e-06	IV
bacitracin__bacA	0.00394131	0.00322596	0.00241369	0.00165664	0.0036945	IV
bacitracin__bacA	0.00319467	0.0038537	0.00327239	0.00298022	0.001388	IV
bacitracin__bacA	0.0030861	0.00314379	0.00366842	0.0015166	0.00123331	IV
bacitracin__bacA	0.00273514	0.00178742	0.00497529	0.00133612	0	IV
bacitracin__bacA	0.00104419	0.00164002	0.00494692	0.00179017	0	IV
bacitracin__bacA	0.00123387	0.00122455	0.00401535	0.000785972	0	IV
bacitracin__bacA	0.000688273	0.000674518	0.00361388	0.00177889	7.3e-06	IV
bacitracin__bacA	0.00184403	0.0013548	0.00102039	0.000614112	0.0014521	IV
bacitracin__bacA	0.000642938	0.000594889	0.00213085	0.00150107	0	IV
bacitracin__bacA	0.00107645	0.000699065	0.00160178	0.00128886	0	IV
bacitracin__bacA	0.000806659	0.00121276	0.000986901	0.000436923	0.000305057	IV
bacitracin__bacA	0.00039499	0.000649036	0.00147712	0.000981989	0	IV
bacitracin__bacA	0.00036638	0.000438083	0.00161399	0.000736595	0	IV
bacitracin__bacA	0.00073021	0.000768891	0.000821027	0.00029131	0.000411403	IV
bacitracin__bacA	2.86e-05	8.2e-06	0.00013289	0.00274129	0	IV
bacitracin__bacA	0.000484863	0.000563279	0.000410614	0.0013785	7.63e-06	IV
bacitracin__bacA	0.000374465	5.2e-05	0.00011243	0.00192014	0	IV
bacitracin__bacA	0.000581627	0.00058988	0.000751483	0.000206605	0.000296181	IV
bacitracin__bacA	0.000425917	0.000106448	0.000259625	0.00142464	0	IV
bacitracin__bacA	0.000283906	0.000105158	0.000312424	0.00126234	0	IV
bacitracin__bacA	0.000207057	0.000126472	0.000904126	0.000452352	8.3e-05	IV
bacitracin__bacA	0.000190577	0.000200868	0.000407811	0.000878337	0	IV
bacitracin__bacA	0.000219336	0.000223233	0.000897201	0.000204368	4.03e-05	IV
bacitracin__bacA	0.000101041	8.94e-05	0.000679894	0.000646629	0	IV
bacitracin__bacA	0.000242284	0.0001828	0.000559203	0.000339542	0	IV
bacitracin__bacA	9.21e-05	0.000132723	0.000852485	0.000228938	0	IV
bacitracin__bacA	8.47e-05	0.000232709	0.000103701	0.000884561	0	IV
bacitracin__bacA	0.000138131	0.000143134	0.00062855	0.00031629	4.24e-05	IV
bacitracin__bacA	0.000218646	0.000242529	0.000480488	0.00017253	0	IV
bacitracin__bacA	0.00014837	8.6e-05	0.000139235	0.00057531	0	IV
bacitracin__bacA	0.00013199	5.8e-05	0.000316845	0.000293525	0	IV
bacitracin__bacA	1.14e-05	0	0	0.000726028	5.15e-06	IV
bacitracin__bacA	9.8e-05	0.000133356	0.000327764	0.000125426	0	IV
bacitracin__bacA	5.8e-05	0	5.25e-05	0.000551601	0	IV
bacitracin__bacA	0.000115018	8.97e-05	0	0.000414198	0	IV
bacitracin__bacA	2.91e-05	1.05e-05	0	0.000511521	0	IV
bacitracin__bacA	3.75e-05	0.00011797	0.000258575	0.00010195	0	IV
bacitracin__bacA	2.79e-05	0	1.06e-05	0.000468889	0	IV
bacitracin__bacA	7.33e-05	9.4e-05	0.000128062	0.000210388	0	IV
bacitracin__bacA	1.06e-05	5.99e-05	1.03e-05	0.000403484	1.45e-05	IV
bacitracin__bacA	2.33e-05	1.05e-05	1.06e-05	0.00041706	0	IV
bacitracin__bacA	0	0	5.48e-05	0.000370132	0	IV
bacitracin__bacA	0	0	9.53e-05	0.00032286	0	IV
bacitracin__bacA	0.00010418	3.21e-05	2.17e-05	0.000219163	7.68e-06	IV
bacitracin__bacA	0	0	0.000343908	2.85e-05	0	IV
bacitracin__bacA	0.000129824	7.37e-05	3.18e-05	0.000131962	0	IV
bacitracin__bacA	7.17e-05	0	0.000113083	0.000169416	0	IV
bacitracin__bacA	3.9e-05	2.91e-05	0.000198671	8.45e-05	0	IV
bacitracin__bacA	4.43e-05	3.53e-05	0.000177703	7.26e-05	0	IV
bacitracin__bacA	4.31e-05	2.09e-05	7.42e-05	0.000185201	0	IV
bacitracin__bacA	3.96e-05	0	4.93e-05	0.000199513	0	IV
bacitracin__bacA	0	1.07e-05	6.39e-05	0.000198387	0	IV
bacitracin__bacA	5.47e-05	4.25e-05	0.000139316	2.85e-05	0	IV
bacitracin__bacA	0	1.58e-05	1.98e-05	0.000218595	0	IV
bacitracin__bacA	0	0	0	0.000234128	0	IV
bacitracin__bacA	5.34e-05	1.04e-05	2.96e-05	0.000122927	0	IV
bacitracin__bacA	0	0	1.48e-05	0.000199783	0	IV
bacitracin__bacA	1.32e-05	0	0	0.000174524	0	IV
bacitracin__bacA	0	0	4.23e-05	0.000143249	0	IV
bacitracin__bacA	0	0	0	0.00017455	0	IV
bacitracin__bacA	0	0	0	0.000172767	0	IV
bacitracin__bacA	1.42e-05	4.21e-05	9.04e-05	1.45e-05	0	IV
bacitracin__bacA	1.35e-05	1.72e-05	1.05e-05	0	0.000109914	IV
bacitracin__bacA	0	1.02e-05	0.000105459	2.8e-05	0	IV
bacitracin__bacA	0	0	0	0	0.000142917	IV
bacitracin__bacA	5.86e-05	0	5.35e-05	2.84e-05	0	IV
bacitracin__bacA	0	0	0	0.000127952	0	IV
bacitracin__bacA	3.76e-05	0	0	5.7e-05	0	IV
bacitracin__bacA	0	4.01e-05	0	2.69e-05	2.71e-05	IV
bacitracin__bacA	0	3.04e-05	6.17e-05	0	0	IV
bacitracin__bacA	0	7.85e-05	0	0	1.15e-05	IV
bacitracin__bacA	0	1.97e-05	2.5e-05	0	3.48e-05	IV
bacitracin__bacA	2.93e-05	0	0	4.38e-05	0	IV
bacitracin__bacA	1.47e-05	0	0	5.82e-05	0	IV
bacitracin__bacA	0	0	1.98e-05	4.02e-05	1.19e-05	IV
bacitracin__bacA	0	0	7.09e-06	5.79e-05	0	IV
bacitracin__bacA	0	0	0	0	5.81e-05	IV
bacitracin__bacA	0	0	0	5.36e-05	0	IV
bacitracin__bacA	0	0	1.06e-05	4.29e-05	0	IV
bacitracin__bacA	0	0	0	1.24e-05	3.67e-05	IV
bacitracin__bacA	0	0	5.72e-06	3.91e-05	0	IV
bacitracin__bacA	0	0	0	0	4.47e-05	IV
bacitracin__bacA	1.37e-05	0	0	2.8e-05	0	IV
bacitracin__bacA	0	0	0	3.87e-05	0	IV
bacitracin__bacA	2.99e-05	0	0	0	0	IV
bacitracin__bacA	9.6e-06	0	0	1.32e-05	7.08e-06	IV
bacitracin__bacA	2.94e-05	0	0	0	0	IV
bacitracin__bacA	0	0	0	0	2.88e-05	IV
bacitracin__bacA	0	0	0	2.88e-05	0	IV
bacitracin__bacA	0	0	0	2.82e-05	0	IV
bacitracin__bacA	0	0	0	2.81e-05	0	IV
bacitracin__bacA	1.47e-05	0	0	7.81e-06	0	IV
bacitracin__bacA	0	0	0	2.23e-05	0	IV
bacitracin__bacA	0	0	1e-05	1.05e-05	0	IV
bacitracin__bacA	0	0	0	1.5e-05	0	IV
bacitracin__bacA	0	0	0	1.45e-05	0	IV
bacitracin__bacA	0	0	7.41e-06	0	7.08e-06	IV
bacitracin__bacA	0	0	0	0	1.35e-05	IV
bacitracin__bacA	0	0	0	1.34e-05	0	IV
bacitracin__bacA	0	0	0	1.21e-05	0	IV
bacitracin__bacA	1.12e-05	0	0	0	0	IV
bacitracin__bacA	0	0	1.04e-05	0	0	IV
bacitracin__bacA	0	0	9.74e-06	0	0	IV
bacitracin__bacA	0	0	0	8.88e-06	0	IV
bacitracin__bacA	0	0	0	8.59e-06	0	IV
bacitracin__bacA	0	0	0	7.99e-06	0	IV
bacitracin__bacA	0	0	0	0	7.49e-06	IV
bacitracin__bacA	0	0	0	7.42e-06	0	IV
bacitracin__bacA	0	0	0	0	7.15e-06	IV
bacitracin__bacA	0	0	0	0	7.08e-06	IV
bacitracin__bacA	0	0	0	0	6.83e-06	IV
bacitracin__bcrA	0	0	0	2.48e-05	0	IV
bacitracin__bcrA	0	0	0	1.99e-05	0	IV
bacitracin__bcrA	0	0	0	1.78e-05	0	IV
beta-lactam__ACT-1	0	2.25e-05	2.31e-05	0	0	IV
beta-lactam__ACT-19	8.42e-05	1.94e-05	0.000129327	5.83e-05	0	IV
beta-lactam__ACT-20	0.000442969	9.89e-05	0.00027636	0.00081658	0	IV
beta-lactam__ampC	1.03e-05	2.25e-05	0.000321317	0.000274336	0	IV
beta-lactam__ampC	0	5.51e-05	0.00024961	0.0002788	0	IV
beta-lactam__ampC	4.13e-05	0.000222917	5.36e-05	6.18e-05	0	IV
beta-lactam__ampC	2.11e-05	0.000180276	4.6e-05	4.15e-05	0	IV
beta-lactam__ampC	0	0.000158689	7.72e-06	1.02e-05	0	IV
beta-lactam__ampC	2.11e-05	0	2.31e-05	6.16e-05	0	IV
beta-lactam__ampC	0	0	3.71e-05	0	0	IV
beta-lactam__ampC	0	0	0	9.95e-06	0	IV
beta-lactam__CGB-1	0	0	4.8e-05	0	0	IV
beta-lactam__class A beta-lactamase	0.000584307	0.000533099	0.000621662	0.000250788	0.000213391	IV
beta-lactam__class A beta-lactamase	2.83e-05	9.75e-05	2.05e-05	0	5.11e-05	IV
beta-lactam__class A beta-lactamase	2.73e-05	0	0	1.32e-05	0	IV
beta-lactam__class C beta-lactamase	0.000281913	5.22e-05	0.000123429	0.000438019	0	IV
beta-lactam__class C beta-lactamase	3.19e-05	5.31e-05	0.000123215	1.05e-05	0	IV
beta-lactam__class C beta-lactamase	0	7.44e-06	4.6e-05	0.000144529	0	IV
beta-lactam__class C beta-lactamase	0	0	1.4e-05	4.65e-05	0	IV
beta-lactam__class C beta-lactamase	0	7.59e-06	1.54e-05	1.91e-05	0	IV
beta-lactam__class C beta-lactamase	1.07e-05	0	0	0	0	IV
beta-lactam__class C beta-lactamase	0	0	0	1.04e-05	0	IV
beta-lactam__class C beta-lactamase	0	0	7.24e-06	0	0	IV
beta-lactam__CMY-13	0	0	0	2.05e-05	0	IV
beta-lactam__CMY-41	0	1.52e-05	0	3.09e-05	0	IV
beta-lactam__CTX-M	0	0	0	4.07e-05	0	IV
beta-lactam__DHA-12	0	6.56e-06	0.000134808	6.48e-05	0	IV
beta-lactam__DHA-6	0	0	0.000269616	0	0	IV
beta-lactam__DHA-7	0	3.77e-05	0.00100758	0	0	IV
beta-lactam__fmtC	0	6.61e-06	0	0	7.01e-06	IV
beta-lactam__FONA-6	0	9.41e-06	0	0	0	IV
beta-lactam__GOB-1	0	0	0	0.000381943	1.42e-05	IV
beta-lactam__IND-7	0	0	0	1.65e-05	0	IV
beta-lactam__LEN-17	1.07e-05	0	0	1.35e-05	0	IV
beta-lactam__LEN-2	1.41e-05	0	0	0	0	IV
beta-lactam__metallo-beta-lactamase	2.77e-05	0	0	0.000515704	0	IV
beta-lactam__metallo-beta-lactamase	3.44e-05	0	0	7.9e-06	0	IV
beta-lactam__metallo-beta-lactamase	1.39e-05	0	0	2.05e-05	0	IV
beta-lactam__metallo-beta-lactamase	0	0	0	1.36e-05	0	IV
beta-lactam__MIR-6	2.91e-05	0.000181794	0.000199072	0.000443541	0	IV
beta-lactam__MIR-8	0	7.44e-06	7.45e-05	6.18e-05	0	IV
beta-lactam__MOX-7	6.3e-06	0	0	6.19e-06	0	IV
beta-lactam__OKP-B	0	1.01e-05	0	4.14e-05	0	IV
beta-lactam__OXA-130	0	1.06e-05	0	1.41e-05	0	IV
beta-lactam__OXA-134	0	0	0	0	3.8e-06	IV
beta-lactam__OXA-171	1.47e-05	0	0	0	0	IV
beta-lactam__OXA-20	0	0	0	2.73e-05	0	IV
beta-lactam__OXA-211	2.87e-05	0	0	0.000664324	0	IV
beta-lactam__OXA-214	1.43e-05	2.08e-05	0.000114759	0.00012813	0	IV
beta-lactam__OXA-22	0	1.06e-05	0	0	6.98e-05	IV
beta-lactam__OXA-228	3.61e-05	0	4.21e-05	0.000353227	0	IV
beta-lactam__OXA-24	2.75e-05	0	0	0	0	IV
beta-lactam__OXA-309	1.47e-05	0	0	0.000179921	0	IV
beta-lactam__OXA-324	5.83e-05	0	0	0	0	IV
beta-lactam__OXA-325	0	0	0	1.45e-05	0	IV
beta-lactam__OXA-334	1.47e-05	0	0	0.00049363	0	IV
beta-lactam__OXA-351	1.47e-05	0	1.07e-05	0	0	IV
beta-lactam__OXA-355	8.62e-05	0	1.04e-05	0.000368971	0	IV
beta-lactam__OXA-357	7.15e-05	0	0	0	0	IV
beta-lactam__OXA-358	7.74e-05	0	1.91e-05	1.22e-05	0	IV
beta-lactam__OXA-50	0	0	0.000867574	2.99e-05	0	IV
beta-lactam__OXA-60	0	3.2e-05	5.37e-05	1.46e-05	6.12e-05	IV
beta-lactam__OXA-70	1.44e-05	0	0	0	0	IV
beta-lactam__OXA-78	0	0	1.07e-05	0	0	IV
beta-lactam__OXY-1	4.13e-05	0	0	0	0	IV
beta-lactam__OXY-1	0	3.97e-05	0	0	0	IV
beta-lactam__OXY-1	0	0	0	2.93e-05	0	IV
beta-lactam__OXY-1	0	2.92e-05	0	0	0	IV
beta-lactam__OXY-1	8.04e-06	0	1.31e-05	0	0	IV
beta-lactam__OXY-2	1.36e-05	1.98e-05	0	0	0	IV
beta-lactam__OXY-2	0	0	0	1.33e-05	0	IV
beta-lactam__OXY-4	0	0	9.91e-06	0	0	IV
beta-lactam__PBP-1A	0.00011554	0.000126047	0.000304066	0.000245131	2.4e-06	IV
beta-lactam__PBP-1A	7.8e-05	3.66e-05	0.000227321	0.000276057	0	IV
beta-lactam__PBP-1A	4.65e-06	6.69e-06	7.41e-05	7.7e-05	0	IV
beta-lactam__PBP-1A	5.59e-06	0	2.01e-05	2.73e-05	0	IV
beta-lactam__PBP-1A	0	3.28e-06	1.32e-05	2.72e-05	0	IV
beta-lactam__PBP-1A	1.85e-05	0	6.79e-06	8.96e-06	0	IV
beta-lactam__PBP-1A	0	3.28e-06	1.33e-05	8.96e-06	0	IV
beta-lactam__PBP-1A	0	0	1.25e-05	4.48e-06	0	IV
beta-lactam__PBP-1A	4.65e-06	0	0	0	0	IV
beta-lactam__PBP-1A	0	3.35e-06	0	0	0	IV
beta-lactam__PBP-1B	0.000321575	0.000114034	0.000472592	0.000142415	0	IV
beta-lactam__PBP-1B	5.29e-06	0	1.56e-05	0	0	IV
beta-lactam__PBP-1B	0	0	0	0	1.01e-05	IV
beta-lactam__PBP-2X	0	0	0	6.53e-06	0	IV
beta-lactam__PDC-1	1.98e-05	0	0	0	0	IV
beta-lactam__PDC-10	2.02e-05	0	1.17e-05	0	0	IV
beta-lactam__PDC-2	0	0	2.66e-05	0	0	IV
beta-lactam__PDC-5	0	0	1.46e-05	0	0	IV
beta-lactam__PDC-6	0	0	1.14e-05	0	0	IV
beta-lactam__penA	0.000696344	0.000712165	0.00136903	0.000612502	0	IV
beta-lactam__penA	0.000514585	0.000378142	0.00122026	0.000532956	0	IV
beta-lactam__penA	0.000430603	0.00040369	0.000943443	0.000471487	0	IV
beta-lactam__penA	0.000415768	0.00044443	0.000957661	0.000357229	0	IV
beta-lactam__penA	0.000166024	0.000197112	0.000568891	0.000368262	0	IV
beta-lactam__penA	0.000292186	0.000269962	0.000497332	0.000207338	0	IV
beta-lactam__penA	0.000318373	0.000166116	0.000402234	0.000131758	0	IV
beta-lactam__penA	0.000279931	0.000110528	0.000447806	0.000162192	0	IV
beta-lactam__penA	0.000125904	0.000112662	0.000244052	7.42e-05	0	IV
beta-lactam__penA	6.32e-06	3.23e-05	5.61e-05	3.72e-05	0	IV
beta-lactam__penA	0	1.8e-05	0	1.24e-05	0	IV
beta-lactam__penA	0	0	0	1.24e-05	0	IV
beta-lactam__penA	0	0	4.33e-06	6.34e-06	0	IV
beta-lactam__SHV-121	0	0	0	2.71e-05	0	IV
beta-lactam__SRT-2	3.17e-05	2.26e-05	0	1e-05	0	IV
beta-lactam__SRT-2	0	0	7.76e-06	0	0	IV
beta-lactam__TEM-171	0	0	0	1.35e-05	0	IV
beta-lactam__TEM-209	0	0	0	2.73e-05	0	IV
beta-lactam__TUS-1	1.59e-05	0	0	0.000224906	3.31e-05	IV
bleomycin__bleO	0	0.000106571	2.15e-05	0	0	IV
bleomycin__bleomycin resistance protein	0	0	6.58e-05	0	0	IV
carbomycin__carA	0	2.94e-06	1.44e-05	4.01e-06	0	IV
chloramphenicol__cat_chloramphenicol acetyltransferase	0	0	3.75e-05	0.000198051	0	IV
chloramphenicol__cat_chloramphenicol acetyltransferase	0	0	9.8e-05	5.71e-05	0	IV
chloramphenicol__cat_chloramphenicol acetyltransferase	0	0	0	8.87e-05	0	IV
chloramphenicol__cat_chloramphenicol acetyltransferase	0	0	7.61e-05	0	0	IV
chloramphenicol__cat_chloramphenicol acetyltransferase	0	0	0	5.63e-05	0	IV
chloramphenicol__cat_chloramphenicol acetyltransferase	0	0	0	1.35e-05	0	IV
chloramphenicol__catA	0	0	0	6.53e-05	0	IV
chloramphenicol__catB	0	0	0	0.000112486	9.68e-06	IV
chloramphenicol__catB	0	0	0	1.84e-05	0	IV
chloramphenicol__catD	0	0	0	0	3.01e-05	IV
chloramphenicol__chloramphenicol exporter	1.03e-05	5.6e-05	0.000153924	0.00223009	1.81e-05	IV
chloramphenicol__chloramphenicol exporter	0	5.91e-05	8.73e-05	0.00206582	0	IV
chloramphenicol__chloramphenicol exporter	0	7.01e-06	1.71e-05	0.000180496	0	IV
chloramphenicol__chloramphenicol exporter	1.03e-05	0	0	0	0	IV
chloramphenicol__chloramphenicol exporter	0	0	0	9.58e-06	0	IV
chloramphenicol__cmlA	0	0	0	3.77e-05	0	IV
chloramphenicol__cmlA	1.14e-05	0	0	1.93e-05	0	IV
chloramphenicol__cmlA	0	0	0	9.43e-06	0	IV
chloramphenicol__floR	0	0	2.13e-05	8.76e-05	0	IV
chloramphenicol__floR	0	0	0	4.54e-05	0	IV
chloramphenicol__floR	1.99e-05	0	0	0	0	IV
chloramphenicol__floR	0	0	0	9.78e-06	0	IV
fosfomycin__fosA	0.000140302	0.000158095	0.000512688	0.000491877	0	IV
fosfomycin__fosA	2.74e-05	3.94e-05	0	0.000153525	0	IV
fosfomycin__fosA	0	0	0	5.55e-05	0	IV
fosfomycin__fosB	0.00013572	0.000221308	9.4e-05	0.00017475	0.00211414	IV
fosfomycin__fosB	0	0	0	3.55e-05	0	IV
fosfomycin__fosB	0	0	0	3.21e-05	0	IV
fosmidomycin__rosA	0.00211291	0.00171881	0.00574195	0.00448259	3.04e-05	IV
fosmidomycin__rosA	0.000722908	0.000317844	0.00199383	0.00187243	4.42e-06	IV
fosmidomycin__rosA	0.000162003	0.000249369	0.00315324	0.000811661	5.35e-06	IV
fosmidomycin__rosA	0.000281683	0.000367503	0.0020644	0.00138354	0	IV
fosmidomycin__rosA	0.000107621	0.000134236	0.00176065	0.000716901	0	IV
fosmidomycin__rosA	8.45e-05	0.000187901	0.000812807	0.000530343	0	IV
fosmidomycin__rosA	0.000207881	0.000104326	0.000687358	0.000339677	0	IV
fosmidomycin__rosA	7.9e-05	4.24e-05	0.000402338	0.000159768	0	IV
fosmidomycin__rosA	7.36e-06	3.16e-05	0.000178156	7.47e-05	0	IV
fosmidomycin__rosB	0.000880757	0.000990879	0.00265237	0.00129002	0	IV
fosmidomycin__rosB	0.000233405	0.000255753	0.000952051	0.000639597	0	IV
fosmidomycin__rosB	0.000366149	0.000330978	0.000810914	0.000240379	3.69e-06	IV
fosmidomycin__rosB	0.00022008	0.000199372	0.000695769	0.000231951	0	IV
fosmidomycin__rosB	6.21e-05	0.000122204	0.000351747	0.000125312	0	IV
fosmidomycin__rosB	0.000106347	6.41e-05	0.000192231	6.86e-05	0	IV
fosmidomycin__rosB	4.94e-05	4.06e-05	6.16e-05	3.07e-05	0	IV
kasugamycin__kasugamycin resistance protein ksgA	0.00186994	0.0022383	0.00911989	0.00329009	7.6e-06	IV
kasugamycin__kasugamycin resistance protein ksgA	0.0010589	0.00122853	0.00544155	0.00210764	1.5e-05	IV
kasugamycin__kasugamycin resistance protein ksgA	0.00104036	0.00103793	0.00476601	0.00290954	7.6e-06	IV
kasugamycin__kasugamycin resistance protein ksgA	0.00147163	0.00159978	0.00155221	0.00289362	0	IV
kasugamycin__kasugamycin resistance protein ksgA	0.00097593	0.000891894	0.00219217	0.00173605	3.59e-05	IV
kasugamycin__kasugamycin resistance protein ksgA	0.000402719	0.00037718	0.00271293	0.00155432	0	IV
kasugamycin__kasugamycin resistance protein ksgA	0.00109482	0.00088058	0.00194027	0.000935602	0	IV
kasugamycin__kasugamycin resistance protein ksgA	0.00109276	0.000996423	0.00156511	0.000785698	0	IV
kasugamycin__kasugamycin resistance protein ksgA	0.00093438	0.000454691	0.00140932	0.00145506	0	IV
kasugamycin__kasugamycin resistance protein ksgA	0.00126401	0.000738427	0.00155727	0.000646263	0	IV
kasugamycin__kasugamycin resistance protein ksgA	0.000423621	0.000471421	0.0016517	0.00136622	0	IV
kasugamycin__kasugamycin resistance protein ksgA	0.000912595	0.000846483	0.00139364	0.000592384	0	IV
kasugamycin__kasugamycin resistance protein ksgA	0.000275839	0.000162435	0.000431886	7.21e-05	0	IV
kasugamycin__kasugamycin resistance protein ksgA	0.000160735	0.000211356	0.000234852	0.000243378	0	IV
kasugamycin__kasugamycin resistance protein ksgA	6.06e-05	5.87e-05	0.000290924	0.000387758	0	IV
kasugamycin__kasugamycin resistance protein ksgA	0.000130118	0.000148881	0.000191018	0.000250613	0	IV
kasugamycin__kasugamycin resistance protein ksgA	0.000157496	4.21e-05	0.000267297	0.000148458	0	IV
kasugamycin__kasugamycin resistance protein ksgA	0.000102152	8.41e-05	0.000252256	9.98e-05	0	IV
kasugamycin__kasugamycin resistance protein ksgA	0	5.25e-05	0.000213795	4.31e-05	0	IV
kasugamycin__kasugamycin resistance protein ksgA	5.86e-05	1.04e-05	0.000128706	6.77e-05	0	IV
kasugamycin__kasugamycin resistance protein ksgA	0.000116282	2.1e-05	2.6e-05	7.81e-05	0	IV
kasugamycin__kasugamycin resistance protein ksgA	2.91e-05	1.06e-05	0.000112806	8.68e-05	0	IV
kasugamycin__kasugamycin resistance protein ksgA	0	4.19e-05	0.000104426	7.21e-05	0	IV
kasugamycin__kasugamycin resistance protein ksgA	4.42e-05	4.17e-05	1.07e-05	5.76e-05	0	IV
kasugamycin__kasugamycin resistance protein ksgA	1.44e-05	2.1e-05	2.15e-05	5.76e-05	0	IV
kasugamycin__kasugamycin resistance protein ksgA	1.47e-05	3.11e-05	0	5.79e-05	0	IV
kasugamycin__kasugamycin resistance protein ksgA	0	0	2.13e-05	0	0	IV
kasugamycin__kasugamycin resistance protein ksgA	1.47e-05	0	0	0	0	IV
MLS__erm(39)	0	0	0	9.57e-05	0	IV
MLS__erm(TR)	0	0	2.39e-05	0	0	IV
MLS__ermC	0.000164028	3.51e-05	1.18e-05	0.000273276	6.73e-05	IV
MLS__ermC	3.23e-05	2.37e-05	0	8.06e-05	4.22e-05	IV
MLS__ermC	0	1.14e-05	1.61e-05	4.08e-05	4.2e-05	IV
MLS__ermX	0	1.16e-05	1.01e-05	4.26e-05	0	IV
MLS__lmrP	0.000117399	0	5.09e-05	2.89e-05	5.09e-06	IV
MLS__lsa	0	0	0	0	4.13e-06	IV
MLS__macA	1.06e-05	0	0	0	0	IV
MLS__macB	3.97e-05	7.87e-05	0.000346976	0.000161665	0	IV
MLS__macB	1.24e-05	6.83e-05	0.000192685	3.96e-05	0	IV
MLS__macB	0	0	0.000230292	0	0	IV
MLS__macB	3.94e-05	1.03e-05	4.02e-05	6.73e-05	0	IV
MLS__macB	1.83e-05	4.2e-06	7.48e-05	1.44e-05	0	IV
MLS__macB	0	0	3.99e-05	2.9e-05	0	IV
MLS__macB	6.2e-06	8.92e-06	1.78e-05	5.97e-06	0	IV
MLS__macB	0	0	0	1.8e-05	0	IV
MLS__macB	0	0	0	1.22e-05	0	IV
MLS__macB	0	0	0	1.19e-05	0	IV
MLS__macB	0	0	3.27e-06	6.11e-06	0	IV
MLS__macB	0	0	0	6.1e-06	0	IV
MLS__macB	0	0	0	6.1e-06	0	IV
MLS__macB	3.84e-06	0	0	0	0	IV
MLS__mphC	0.0135748	0.0102409	0.00495131	0.00598685	0.0137896	IV
MLS__msrA	0.000160076	0.00103524	0.00024834	0.000104421	0.000351532	IV
MLS__msrA	7.9e-06	8e-05	7.69e-05	8.09e-06	3.38e-05	IV
MLS__srmB	6.69e-05	0.00015768	0	6.46e-05	1.58e-05	IV
MLS__vatA	1.8e-05	0	0	0	0	IV
MLS__vatB	0	0	0	0	5.81e-05	IV
MLS__vatB	0	0	0	0	2.94e-05	IV
MLS__vatB	0	0	0	0	1.92e-05	IV
MLS__vatE	0	0	0	0	5.84e-05	IV
MLS__vgaE	0	1.09e-05	0	7.39e-06	0	IV
multidrug__abeS	0.000634828	0	3.01e-05	0.000493593	0	IV
multidrug__acrA	0.00433682	0.00528093	0.00779334	0.00908587	3.15e-05	IV
multidrug__acrA	0.00250879	0.0011936	0.002848	0.00543634	5.12e-06	IV
multidrug__acrA	0.000735047	0.0009785	0.0021766	0.00207997	5.23e-06	IV
multidrug__acrA	0.000459443	0.000616847	0.00115495	0.00111061	0	IV
multidrug__acrA	0.000151018	0.000267234	0.00190827	0.00052059	0	IV
multidrug__acrA	0.000319504	0.00022674	0.000362568	0.000342672	0	IV
multidrug__acrA	0.000119235	0.000169224	0.000106089	0.000431835	0	IV
multidrug__acrA	7.33e-05	4.38e-05	0.000216996	0.00011416	0	IV
multidrug__acrA	2.94e-05	0	0.000132242	0.000118605	0	IV
multidrug__acrA	4.35e-05	4.85e-05	7.39e-06	0.000117411	0	IV
multidrug__acrA	1.9e-05	3.42e-05	4.95e-05	7.46e-05	0	IV
multidrug__acrA	0	1.03e-05	4.5e-05	6.92e-05	9.74e-06	IV
multidrug__acrA	1.38e-05	1.81e-05	2.91e-05	4.9e-05	0	IV
multidrug__acrA	8.06e-06	2.7e-05	1.43e-05	9.47e-06	0	IV
multidrug__acrA	6.29e-06	3.53e-06	2.12e-05	0	0	IV
multidrug__acrA	0	0	7.39e-06	6.37e-06	0	IV
multidrug__acrA	0	0	0	9.98e-06	0	IV
multidrug__acrA	0	0	0	9.95e-06	0	IV
multidrug__acrB	0.00121717	0.000844012	0.00190788	0.000624643	1.98e-06	IV
multidrug__acrB	0.000764639	0.000560781	0.00152464	0.000458343	0	IV
multidrug__acrB	0.000375993	0.000198218	0.00131222	0.000690454	0	IV
multidrug__acrB	0.000187243	0.000275356	0.00157675	0.00051281	0	IV
multidrug__acrB	0.000287898	0.000308445	0.000683634	0.00102951	0	IV
multidrug__acrB	0.00031322	0.000342487	0.00101389	0.000586158	4.06e-06	IV
multidrug__acrB	0.000120551	1.73e-05	0.000132764	0.00150364	2.62e-06	IV
multidrug__acrB	0.00019624	0.00023176	0.000688518	0.000621251	0	IV
multidrug__acrB	0.000303218	0.000134223	0.000518921	0.000655928	0	IV
multidrug__acrB	0.000145029	0.00017207	0.000689651	0.00053337	0	IV
multidrug__acrB	0.000210405	0.000164903	0.000502487	0.00045522	0	IV
multidrug__acrB	0.000152287	9.24e-05	0.000541848	0.000527581	0	IV
multidrug__acrB	0.000164899	0.000123844	0.000643112	0.000364237	1.91e-06	IV
multidrug__acrB	0.00019509	0.000228119	0.000339641	0.000402105	0	IV
multidrug__acrB	0.000153616	0.000143273	0.000483799	0.00035025	0	IV
multidrug__acrB	5.87e-05	3.3e-05	0.000924357	8.54e-05	1.98e-06	IV
multidrug__acrB	0.000110428	8.75e-05	0.000514555	0.000324685	0	IV
multidrug__acrB	0.000140643	0.000106694	0.000467482	0.00027885	1.98e-06	IV
multidrug__acrB	6.07e-05	6.32e-05	0.000562916	0.000217185	0	IV
multidrug__acrB	8.74e-05	0.000112104	0.000313147	0.000267664	0	IV
multidrug__acrB	0.000138775	0.000115741	0.000250943	0.000210702	0	IV
multidrug__acrB	6.06e-05	8.76e-05	0.000251077	0.000282727	0	IV
multidrug__acrB	7.81e-05	7.69e-05	0.000260112	7.36e-05	0	IV
multidrug__acrB	6.8e-05	3.48e-05	0.000209385	0.000152741	3.87e-06	IV
multidrug__acrB	5.09e-05	7.03e-05	0.000214749	7.7e-05	1.98e-06	IV
multidrug__acrB	4.56e-05	4.02e-05	0.00014265	0.000184593	0	IV
multidrug__acrB	8.74e-05	6.38e-05	0.000177821	8.19e-05	0	IV
multidrug__acrB	4.57e-05	4.54e-05	0.000100151	0.00019574	0	IV
multidrug__acrB	6.1e-05	6.51e-05	0.000127933	0.000121816	0	IV
multidrug__acrB	0.000104248	4.99e-05	0.000152626	4.06e-05	0	IV
multidrug__acrB	2.93e-05	4.54e-05	0.00019581	4.09e-05	0	IV
multidrug__acrB	2.67e-05	3.25e-05	0.000112342	0.000119221	0	IV
multidrug__acrB	3.78e-05	4.66e-05	0.000149584	4.87e-05	0	IV
multidrug__acrB	6.02e-05	3.49e-05	0.000113184	6.14e-05	0	IV
multidrug__acrB	7.35e-05	6.12e-05	6.76e-05	6.45e-05	0	IV
multidrug__acrB	2.91e-05	2.23e-05	0.000134653	7.34e-05	0	IV
multidrug__acrB	3.02e-05	2.97e-05	7.44e-05	9.48e-05	7.84e-06	IV
multidrug__acrB	1.53e-05	1.66e-05	0.000160305	3.01e-05	0	IV
multidrug__acrB	2.59e-05	8.15e-06	3.93e-05	4.21e-05	0	IV
multidrug__acrB	7.51e-06	1.07e-05	4.64e-05	2.58e-05	0	IV
multidrug__acrB	3.83e-06	2.7e-06	4.98e-05	2.61e-05	0	IV
multidrug__acrB	1.14e-05	2.46e-05	2.4e-05	2.18e-05	0	IV
multidrug__acrB	5.97e-06	1.15e-05	5.26e-05	1.11e-05	0	IV
multidrug__acrB	0	5.51e-06	2.49e-05	3.18e-05	0	IV
multidrug__acrB	1.53e-05	1.65e-05	1.39e-05	1.51e-05	0	IV
multidrug__acrB	0	0	3.51e-05	7.46e-06	0	IV
multidrug__acrB	1.15e-05	0	1.1e-05	1.08e-05	0	IV
multidrug__acrB	0	0	1.12e-05	3.77e-06	0	IV
multidrug__acrB	0	0	0	7.47e-06	0	IV
multidrug__acrB	0	0	2.74e-06	0	0	IV
multidrug__acrF	0.000688785	0.000475083	0.00288393	0.00173786	1.33e-05	IV
multidrug__adeA	0.000501453	0.000207375	0.00131404	0.000815112	0	IV
multidrug__adeA	8.37e-05	4.04e-05	0.000102551	5.03e-05	0	IV
multidrug__adeA	4.02e-05	0	0.00011006	2.93e-05	0	IV
multidrug__adeA	0	1.45e-05	3.62e-05	3.17e-05	0	IV
multidrug__adeB	5.76e-05	2.18e-05	0.000139464	0.000268659	0	IV
multidrug__adeB	9.35e-05	5.69e-05	5.46e-05	0.000109965	0	IV
multidrug__adeB	2.3e-05	1.1e-05	1.7e-05	1.14e-05	0	IV
multidrug__adeB	3.88e-06	0	8.15e-06	3.81e-06	0	IV
multidrug__adeB	3.88e-06	0	8.49e-06	0	0	IV
multidrug__adeB	0	2.79e-06	0	3.74e-06	0	IV
multidrug__adeC	0.000164214	4.15e-05	0.000338772	0.000517353	0	IV
multidrug__adeC	3.84e-05	0	0.000102059	9.85e-05	0	IV
multidrug__adeC	6.82e-05	3.77e-05	2.99e-05	4.45e-05	0	IV
multidrug__adeC	2.59e-05	0	3.08e-05	9.53e-05	0	IV
multidrug__adeC	0	0	1.25e-05	2.5e-05	0	IV
multidrug__adeJ	0.000489876	7.88e-05	0.000522	0.00120761	7.57e-06	IV
multidrug__adeK	0.000187966	1.59e-05	0.000135377	0.000311771	0	IV
multidrug__amrB	4.11e-05	8.3e-06	1.96e-05	9.03e-05	0	IV
multidrug__amrB	7.38e-06	1.35e-05	0	2.23e-05	0	IV
multidrug__amrB	0	0	2.2e-06	3.88e-05	0	IV
multidrug__amrB	3.77e-06	0	5.61e-06	7.48e-06	0	IV
multidrug__amrB	0	0	0	3.78e-06	3.97e-06	IV
multidrug__amrB	0	0	0	7.42e-06	0	IV
multidrug__amrB	3.54e-06	0	0	3.78e-06	0	IV
multidrug__amrB	0	0	0	5.29e-06	0	IV
multidrug__amrB	0	0	0	0	3.97e-06	IV
multidrug__amrB	0	0	0	0	3.89e-06	IV
multidrug__amrB	0	0	0	3.79e-06	0	IV
multidrug__bicyclomycin-multidrug_efflux_protein_bcr	0.00222484	0.00253925	0.00438175	0.00260038	1.37e-05	IV
multidrug__bicyclomycin-multidrug_efflux_protein_bcr	0.00148861	0.00209401	0.00381919	0.00414413	1.06e-05	IV
multidrug__bicyclomycin-multidrug_efflux_protein_bcr	0.000490886	0.000517437	0.00771059	0.00274906	0	IV
multidrug__bicyclomycin-multidrug_efflux_protein_bcr	0.000474126	0.000341084	0.00423717	0.00129026	0	IV
multidrug__bicyclomycin-multidrug_efflux_protein_bcr	0.000831812	0.000760194	0.00244237	0.00149646	0	IV
multidrug__bicyclomycin-multidrug_efflux_protein_bcr	0.000633197	0.0005675	0.00118533	0.00128122	0	IV
multidrug__bicyclomycin-multidrug_efflux_protein_bcr	0.000292448	0.000215787	0.000540079	0.00072101	1.05e-05	IV
multidrug__bicyclomycin-multidrug_efflux_protein_bcr	0.00015079	0.000143518	0.000796343	0.00041098	0	IV
multidrug__bicyclomycin-multidrug_efflux_protein_bcr	0.000120957	8.92e-05	0.000453127	0.00019751	0	IV
multidrug__bicyclomycin-multidrug_efflux_protein_bcr	0.000151196	0.00012045	0.00026367	0.000164192	0	IV
multidrug__bicyclomycin-multidrug_efflux_protein_bcr	2.01e-05	4.09e-06	1.45e-05	9.1e-05	0	IV
multidrug__bpeF	3e-05	8.17e-06	2.98e-05	0.000121521	1.96e-06	IV
multidrug__bpeF	1.13e-05	1.6e-05	2.18e-05	8.32e-05	1.96e-06	IV
multidrug__bpeF	0	0	1.64e-05	0.000110129	0	IV
multidrug__bpeF	0	0	3.32e-06	6.11e-05	0	IV
multidrug__ceoB	5.58e-06	0	7.92e-06	0.000129549	1.95e-06	IV
multidrug__ceoB	3.77e-06	0	5.39e-06	2.3e-05	1.52e-06	IV
multidrug__emrA	2.37e-05	7.41e-06	9.36e-05	8.65e-05	0	IV
multidrug__emrA	1.03e-05	0	7.52e-06	0	0	IV
multidrug__emrA	0	0	7.52e-06	1.01e-05	0	IV
multidrug__emrB	0.0013171	0.000193974	0.00164928	0.00264733	0	IV
multidrug__emrB	0	5.65e-06	0.000136795	2.27e-05	0	IV
multidrug__emrB	0	0	4.76e-06	1.56e-05	0	IV
multidrug__EmrB-QacA family major facilitator transporter	0.0118257	0.00840491	0.00349321	0.00441897	0.0168086	IV
multidrug__EmrB-QacA family major facilitator transporter	0.00634464	0.00634985	0.00447379	0.00252382	0.00484757	IV
multidrug__EmrB-QacA family major facilitator transporter	0.00169676	0.0012514	0.0034511	0.00379663	0	IV
multidrug__EmrB-QacA family major facilitator transporter	0.00132087	0.00170569	0.00142884	0.000713668	0.000760774	IV
multidrug__EmrB-QacA family major facilitator transporter	0.00113787	0.000948662	0.00099965	0.000410491	0.000583462	IV
multidrug__EmrB-QacA family major facilitator transporter	0.0003866	0.000250053	0.000574249	0.000145499	0.000229183	IV
multidrug__EmrB-QacA family major facilitator transporter	0.000170502	0.000122412	0.000636871	0.000284852	0	IV
multidrug__emrD	0.00253238	0.0024334	0.00342159	0.00597261	0	IV
multidrug__emrD	0.0012104	0.00107972	0.00197744	0.00266909	0	IV
multidrug__emrD	0.000274676	0.000291193	0.00162454	0.000952172	0	IV
multidrug__emrD	0.000498361	0.000327271	0.000754146	0.00126138	0	IV
multidrug__emrD	0.000417339	0.000839797	0.00040719	0.00062401	0	IV
multidrug__emrD	0.000422642	0.00041645	0.000825844	0.000570071	0	IV
multidrug__emrD	0.000179093	0.000107414	0.000859045	0.000380983	0	IV
multidrug__emrD	0.000431413	0.000155105	0.00040451	0.000485854	0	IV
multidrug__emrD	0.0001024	7.52e-05	0.000377532	0.000214527	0	IV
multidrug__emrD	0.000131307	7.94e-05	0.000125169	0.000247386	0	IV
multidrug__emrD	7.83e-05	4.88e-05	9.27e-05	0.000239058	0	IV
multidrug__emrD	2.11e-05	3.76e-05	4.57e-05	0.000151787	0	IV
multidrug__emrD	4.04e-05	4.32e-05	3.67e-05	3.97e-05	0	IV
multidrug__emrD	4.67e-05	7.3e-06	2.65e-05	7.64e-05	0	IV
multidrug__emrD	2.04e-05	2.23e-05	3.02e-05	3.05e-05	0	IV
multidrug__emrD	0	6.59e-06	6.38e-06	0	0	IV
multidrug__emrE	2.45e-05	6.57e-05	2.49e-05	0.000329406	0	IV
multidrug__emrE	0.000139208	2.58e-05	0	0	0	IV
multidrug__emrE	0	0	0	6.68e-05	0	IV
multidrug__emrK	0	0	7.58e-06	9.17e-05	0	IV
multidrug__emrK	2.08e-05	0	0	5.08e-05	0	IV
multidrug__major_facilitator_superfamily_transporter	0.00861436	0.00776545	0.0280234	0.0137879	1.18e-05	IV
multidrug__major_facilitator_superfamily_transporter	0.0118374	0.0108006	0.00788152	0.00467752	0.0100216	IV
multidrug__major_facilitator_superfamily_transporter	0.00420259	0.00248089	0.0014786	0.00167772	0.00526299	IV
multidrug__major_facilitator_superfamily_transporter	0.00248601	0.00225715	0.00149668	0.00103049	0.00230536	IV
multidrug__major_facilitator_superfamily_transporter	0.00185209	0.000197548	0.00159444	0.00262931	0	IV
multidrug__major_facilitator_superfamily_transporter	0.000502927	0.000336471	0.0016309	0.00081157	9.6e-05	IV
multidrug__major_facilitator_superfamily_transporter	5.89e-05	7.09e-06	0	4.84e-05	0	IV
multidrug__major_facilitator_superfamily_transporter	0	0	0	1.48e-05	0	IV
multidrug__major_facilitator_superfamily_transporter	0	0	0	1.32e-05	0	IV
multidrug__mdfA	0.00145818	0.00146655	0.00526788	0.0034648	0	IV
multidrug__mdfA	0.000593271	0.00155962	0.000773274	0.0019899	0	IV
multidrug__mdfA	0.00017622	0.0003225	0.00228428	0.00106424	0	IV
multidrug__mdfA	0.000126235	0.000152154	0.00121181	0.000176699	0	IV
multidrug__mdfA	2.63e-05	6.12e-05	0.000701335	0.000171689	0	IV
multidrug__mdfA	0.000219684	6.26e-05	0.00021341	0.00028453	0	IV
multidrug__mdfA	7.16e-05	7.22e-05	0.000339114	0.00015958	0	IV
multidrug__mdfA	5.78e-05	4.23e-05	0.000376706	0.000105595	0	IV
multidrug__mdfA	1.86e-05	3.81e-05	0.000199302	0.000101388	0	IV
multidrug__mdfA	4.86e-05	0.000104069	4.21e-05	9.5e-05	0	IV
multidrug__mdfA	5.25e-05	7.32e-05	9.4e-05	6.4e-05	0	IV
multidrug__mdfA	5.05e-05	0	9.97e-05	5.72e-05	0	IV
multidrug__mdfA	0	0	4.29e-05	6.74e-05	0	IV
multidrug__mdfA	0	0	4.95e-05	3.49e-05	0	IV
multidrug__mdfA	2.36e-05	8.48e-06	7.46e-06	0	0	IV
multidrug__mdfA	2.43e-05	0	0	9.63e-06	0	IV
multidrug__mdfA	0	0	2.8e-05	0	0	IV
multidrug__mdfA	0	3.95e-06	0	0	0	IV
multidrug__mdtA	0.00249239	0.00339654	0.0098744	0.00758378	5.08e-06	IV
multidrug__mdtA	0.000177355	0.000178512	0.000376361	0.000319668	4.95e-06	IV
multidrug__mdtA	3.76e-05	1.4e-05	4.91e-05	9.56e-06	0	IV
multidrug__mdtA	1.92e-05	1.39e-05	5.63e-05	9.52e-06	0	IV
multidrug__mdtB	0.00608403	0.00612192	0.0175671	0.0132571	2.17e-05	IV
multidrug__mdtB	0.000454772	0.000287527	0.000878257	0.000729896	1.16e-05	IV
multidrug__mdtB	5.39e-05	6.95e-05	0.000443836	0.000157476	0	IV
multidrug__mdtB	2.87e-05	3.04e-05	0.00014693	9.28e-05	0	IV
multidrug__mdtC	0.00506988	0.00502163	0.0175034	0.0122255	6.03e-06	IV
multidrug__mdtC	0.000339738	0.00035451	0.00102634	0.000488282	0	IV
multidrug__mdtC	0.000122233	0.000127341	0.000245832	0.000347632	2.02e-06	IV
multidrug__mdtC	0.0001117	8.9e-05	0.000260822	0.00020829	0	IV
multidrug__mdtD	5.92e-05	8.85e-05	0.000278226	4.98e-05	0	IV
multidrug__mdtE	0.00408748	0.00398158	0.0081354	0.0101571	0	IV
multidrug__mdtE	1.04e-05	0	0	4.92e-05	0	IV
multidrug__mdtE	0	0	0	3.08e-05	0	IV
multidrug__mdtF	1.91e-05	4.24e-05	2.67e-05	6.63e-05	2e-06	IV
multidrug__mdtF	1.69e-05	5.52e-06	5.03e-05	7.82e-05	0	IV
multidrug__mdtF	2.69e-05	1.93e-05	3.34e-05	2.66e-05	0	IV
multidrug__mdtF	0	3.05e-05	2.77e-06	5.55e-05	0	IV
multidrug__mdtF	7.59e-06	8.36e-06	1.4e-05	1.52e-05	0	IV
multidrug__mdtF	3.87e-06	0	8.37e-06	2.67e-05	0	IV
multidrug__mdtF	0	5.35e-06	1.41e-05	1.14e-05	0	IV
multidrug__mdtF	1.94e-05	0	8.32e-06	0	0	IV
multidrug__mdtF	0	0	0	2.65e-05	0	IV
multidrug__mdtF	0	0	8.03e-06	1.07e-05	0	IV
multidrug__mdtF	0	0	0	7.47e-06	0	IV
multidrug__mdtF	0	0	0	3.8e-06	0	IV
multidrug__mdtF	0	0	0	3.73e-06	0	IV
multidrug__mdtF	0	0	0	3.73e-06	0	IV
multidrug__mdtG	1.96e-05	9.16e-05	0.00124268	0.000400468	0	IV
multidrug__mdtG	0.000131702	0.000122132	0.000419034	0.000463439	0	IV
multidrug__mdtG	5.84e-05	1.4e-05	0.000331639	1.93e-05	0	IV
multidrug__mdtG	0	0	0.000361828	0	0	IV
multidrug__mdtG	7.39e-05	3.73e-05	4.27e-05	3.52e-05	0	IV
multidrug__mdtG	0	0	1.31e-05	0.000126278	4.92e-06	IV
multidrug__mdtG	2.95e-05	1.42e-05	0	9.28e-05	0	IV
multidrug__mdtG	0	0	7.86e-05	1.46e-05	0	IV
multidrug__mdtG	9.71e-06	0	1.23e-05	6.49e-05	0	IV
multidrug__mdtG	2.93e-05	0	4.64e-05	9.59e-06	0	IV
multidrug__mdtG	0	0	5.79e-05	0	0	IV
multidrug__mdtG	0	0	1.62e-05	1.47e-05	0	IV
multidrug__mdtG	0	0	0	2.86e-05	0	IV
multidrug__mdtG	0	0	2.85e-05	0	0	IV
multidrug__mdtG	0	0	0	1.87e-05	0	IV
multidrug__mdtG	0	0	0	9.19e-06	0	IV
multidrug__mdtH	0.000199951	0.000172562	0.00126971	0.000640847	0	IV
multidrug__mdtH	8.98e-05	8.54e-05	0.000260318	0.000212053	0	IV
multidrug__mdtH	8.9e-05	0.000238023	0.000107542	7.37e-05	0	IV
multidrug__mdtH	0.000108356	0.000202931	5.84e-05	9.75e-05	0	IV
multidrug__mdtH	9.01e-06	1.31e-05	7.81e-05	0	0	IV
multidrug__mdtH	0	3.57e-05	2.82e-05	0	0	IV
multidrug__mdtH	0	6.87e-06	1.45e-05	1.94e-05	0	IV
multidrug__mdtH	0	0	7.3e-06	9.83e-06	0	IV
multidrug__mdtH	0	1.55e-05	0	0	0	IV
multidrug__mdtH	0	7.05e-06	0	0	0	IV
multidrug__mdtK	0.000303707	0.000243535	0.00228527	0.00019241	0	IV
multidrug__mdtK	0.000243212	0.000205835	0.00159805	0.000632377	0	IV
multidrug__mdtK	0.000227209	0.000144097	0.000771169	0.000231307	0	IV
multidrug__mdtK	0.000196961	0.000149663	0.000707889	0.000263461	4.54e-06	IV
multidrug__mdtK	0.000224044	0.000214564	0.000689406	8.57e-05	4.54e-06	IV
multidrug__mdtK	0.000114118	2.37e-05	0.000193262	0.000254242	8.09e-06	IV
multidrug__mdtK	5.24e-05	6.31e-05	0.00019138	0.000197769	0	IV
multidrug__mdtK	3.48e-05	1.25e-05	0.000289445	7.57e-05	0	IV
multidrug__mdtK	5.98e-05	6.2e-06	0.000156211	7.52e-05	0	IV
multidrug__mdtK	8.56e-05	4.17e-05	6.33e-05	6.85e-05	0	IV
multidrug__mdtK	8.79e-06	2.49e-05	6.33e-05	6.86e-05	0	IV
multidrug__mdtK	0	0	8.83e-05	1.73e-05	0	IV
multidrug__mdtK	0	6.95e-05	0	3.18e-05	0	IV
multidrug__mdtK	0	6.33e-06	4.43e-05	8.47e-06	0	IV
multidrug__mdtK	0	1.27e-05	1.9e-05	8.64e-06	0	IV
multidrug__mdtK	0	6.33e-06	0	2.58e-05	0	IV
multidrug__mdtL	0.00109341	0.00116462	0.0024879	0.00431077	0	IV
multidrug__mdtL	0.000401631	0.00033891	0.000876887	0.00174314	0	IV
multidrug__mdtL	0.000115868	2.12e-05	0	9.59e-05	0	IV
multidrug__mdtL	3.03e-05	7.17e-06	5.85e-05	6.92e-05	0	IV
multidrug__mdtL	2.01e-05	7.39e-06	2.25e-05	8.39e-05	0	IV
multidrug__mdtL	1.03e-05	0	0	2.02e-05	0	IV
multidrug__mdtL	0	0	7.2e-06	2e-05	0	IV
multidrug__mdtL	1.01e-05	0	0	0	0	IV
multidrug__mdtL	0	0	0	9.9e-06	0	IV
multidrug__mdtM	0	2.06e-05	2.09e-05	9.56e-06	0	IV
multidrug__mdtM	0	7e-06	0	9.37e-06	0	IV
multidrug__mdtM	0	0	7.15e-06	0	0	IV
multidrug__mdtM	0	0	6.6e-06	0	0	IV
multidrug__mdtN	1.41e-05	2.6e-05	1.61e-05	5.62e-05	0	IV
multidrug__mdtN	0	0	0	2.3e-05	0	IV
multidrug__mdtN	0	0	0	1.13e-05	0	IV
multidrug__mdtO	0	0	0	3.46e-05	0	IV
multidrug__mdtO	0	0	0	1.16e-05	0	IV
multidrug__mdtO	0	0	0	5.69e-06	0	IV
multidrug__mdtO	0	4.23e-06	0	0	0	IV
multidrug__mdtP	0	2.96e-05	0	2.43e-05	0	IV
multidrug__mdtP	0	1.21e-05	0	0	0	IV
multidrug__mexA	0	0	1.33e-05	0	0	IV
multidrug__mexB	4.94e-05	1.53e-05	7.08e-05	7.02e-05	0	IV
multidrug__mexB	7.58e-05	0	2.72e-05	9.15e-05	0	IV
multidrug__mexB	2.22e-05	1.66e-05	2.04e-05	7.05e-05	0	IV
multidrug__mexB	2.27e-05	5.53e-06	5.13e-05	4.15e-05	0	IV
multidrug__mexB	3.84e-05	1.1e-05	3.53e-05	1.38e-05	0	IV
multidrug__mexB	0	0	2.5e-05	3.78e-06	0	IV
multidrug__mexC	0	0	1.64e-05	3.67e-05	0	IV
multidrug__mexD	8.92e-05	6.94e-05	0.000379202	0.000579564	1.95e-06	IV
multidrug__mexD	4.58e-05	1.09e-05	1.38e-05	0.000577493	0	IV
multidrug__mexD	7.71e-06	3.1e-06	1.9e-05	0.000125437	0	IV
multidrug__mexD	7.68e-06	2.76e-06	6.61e-05	4.08e-05	3.81e-06	IV
multidrug__mexD	1.54e-05	1.11e-05	1.39e-05	7.5e-06	0	IV
multidrug__mexD	0	0	5.68e-06	7.57e-06	0	IV
multidrug__mexE	0.000601236	0.000765441	0.00507986	0.00105093	0	IV
multidrug__mexE	0.000322481	0.0003284	0.00310554	0.000730935	5.23e-06	IV
multidrug__mexE	0.000331996	0.000251069	0.000603584	0.00116456	0	IV
multidrug__mexE	0.000251196	0.000262964	0.000936705	0.000739659	0	IV
multidrug__mexE	0.0004085	5.06e-05	0	0.00106953	0	IV
multidrug__mexE	4.79e-05	0	0	0.000267978	0	IV
multidrug__mexE	2.94e-05	1.44e-05	4.33e-05	0.000201191	0	IV
multidrug__mexE	0	0	0	3.06e-05	0	IV
multidrug__mexE	9.13e-06	0	0	1.33e-05	0	IV
multidrug__mexE	0	3.63e-06	3.83e-06	6.68e-06	0	IV
multidrug__mexE	9.82e-06	0	0	0	0	IV
multidrug__mexF	0.000274493	5.78e-05	0.00034204	0.00118446	0	IV
multidrug__mexF	0.000261137	9.93e-05	0.000178359	0.00122169	0	IV
multidrug__mexF	0.000208849	9.45e-05	0.000131942	0.00073155	0	IV
multidrug__mexF	0.00020255	0.000105586	7.28e-05	0.000569439	0	IV
multidrug__mexF	3.26e-05	3.43e-05	6.44e-05	0.000300871	0	IV
multidrug__mexF	1.14e-05	2.68e-06	1.1e-05	0.000344588	0	IV
multidrug__mexF	3.72e-06	0	0	0.000102429	0	IV
multidrug__mexF	2.25e-05	4.95e-06	4.97e-05	2.52e-05	0	IV
multidrug__mexF	3.78e-06	1.07e-05	2.76e-06	8.1e-05	0	IV
multidrug__mexF	0	2.72e-06	3.77e-05	2.11e-05	0	IV
multidrug__mexF	1.53e-05	1.09e-05	2.77e-06	3.07e-05	0	IV
multidrug__mexF	0	0	0	3.63e-05	0	IV
multidrug__mexF	0	0	2.76e-06	3.64e-06	0	IV
multidrug__mexF	0	0	0	4.76e-06	0	IV
multidrug__mexF	0	0	0	2.38e-06	0	IV
multidrug__mexH	0	0	3.17e-05	0	0	IV
multidrug__mexH	0	0	0	2.01e-05	0	IV
multidrug__mexI	0.000350757	0.000234859	0.00125698	0.00231061	7.78e-06	IV
multidrug__mexI	0.000249303	0.000134679	0.000546973	0.00153985	0	IV
multidrug__mexT	0.000753352	0.000267288	0.000569476	0.00166052	0	IV
multidrug__mexT	0	0	0.000145887	0	0	IV
multidrug__mexW	0.000317902	5.01e-05	0.000430283	0.00243206	0	IV
multidrug__mexW	0.000138701	5.3e-05	0.000308395	0.00209173	0	IV
multidrug__mexW	0.000203661	0.000141938	0.000506291	0.00101447	0	IV
multidrug__mexW	6.21e-06	8.54e-06	1.98e-05	0.000943583	0	IV
multidrug__mexW	0	0	8.67e-06	0.000435697	0	IV
multidrug__mexW	2.34e-05	2.84e-06	0.000366706	4.91e-05	0	IV
multidrug__mexW	3.95e-06	1.53e-06	1.43e-05	0.000398282	0	IV
multidrug__mexW	1.97e-05	0	0.000165375	0.00013395	0	IV
multidrug__mexW	1.97e-05	0	0.000144862	1.92e-05	0	IV
multidrug__mexY	1.1e-05	5.53e-06	4.08e-05	6.14e-05	1.99e-06	IV
multidrug__mexY	3.85e-06	0	1.94e-05	1.04e-05	0	IV
multidrug__multidrug_ABC_transporter	0.00112006	0.000273793	0.00189266	0.00200703	1.8e-05	IV
multidrug__multidrug_ABC_transporter	0	0	0	0	3.24e-06	IV
multidrug__multidrug_transporter	0.00135873	0.0416706	5.1e-05	0.00189388	0.000197013	IV
multidrug__multidrug_transporter	0.00170513	0.000213904	0.00137887	0.00237754	0	IV
multidrug__multidrug_transporter	0.000243344	1.24e-05	1.86e-05	0.00366283	0	IV
multidrug__multidrug_transporter	0.000136836	6.09e-05	0.000742811	0.00116136	0	IV
multidrug__multidrug_transporter	0.000232334	0.000128772	0.000290096	0.000584628	0	IV
multidrug__multidrug_transporter	0.000111896	7.62e-06	2.32e-05	0.000873828	0	IV
multidrug__multidrug_transporter	2.61e-05	2.76e-05	3.52e-05	0.000856584	0	IV
multidrug__multidrug_transporter	0.000149143	5.21e-05	0.000182887	0.000527389	0	IV
multidrug__multidrug_transporter	0.000156814	7.93e-05	0.000180556	0.000297517	0	IV
multidrug__multidrug_transporter	0.000165963	7.52e-06	0.000152514	0.000307829	0	IV
multidrug__multidrug_transporter	0.000135422	5.6e-05	0.000178133	0.000260443	0	IV
multidrug__multidrug_transporter	7.59e-05	6.36e-05	0.000166574	0.000318503	0	IV
multidrug__multidrug_transporter	5e-05	0	0	0.000418781	0	IV
multidrug__multidrug_transporter	3.61e-05	7.05e-06	0.000135202	1.91e-05	0	IV
multidrug__multidrug_transporter	3.73e-05	4.84e-05	4.35e-05	3.84e-05	0	IV
multidrug__multidrug_transporter	4.71e-05	2.91e-05	6.46e-05	0	0	IV
multidrug__multidrug_transporter	1.85e-05	6.92e-06	4.04e-05	2.82e-05	0	IV
multidrug__multidrug_transporter	1.01e-05	0	5.04e-05	9.93e-06	5.21e-06	IV
multidrug__multidrug_transporter	0	2.72e-06	1.63e-05	4.07e-05	1.92e-06	IV
multidrug__multidrug_transporter	0	0	5.37e-06	5.45e-05	0	IV
multidrug__multidrug_transporter	0	0	0	4.11e-05	0	IV
multidrug__multidrug_transporter	0	0	0	3.82e-05	0	IV
multidrug__multidrug_transporter	1.11e-05	0	2.64e-06	2.36e-05	0	IV
multidrug__multidrug_transporter	0	0	5.39e-06	1.48e-05	5.61e-06	IV
multidrug__multidrug_transporter	3.79e-06	0	2.65e-06	1.84e-05	0	IV
multidrug__multidrug_transporter	0	0	6.6e-06	9.48e-06	0	IV
multidrug__multidrug_transporter	1.02e-05	3.95e-06	0	0	0	IV
multidrug__multidrug_transporter	0	0	5.61e-06	3.7e-06	0	IV
multidrug__multidrug_transporter	0	0	2.76e-06	0	3.83e-06	IV
multidrug__multidrug_transporter	0	0	0	3.69e-06	0	IV
multidrug__multidrug_transporter	0	0	2.75e-06	0	0	IV
multidrug__opcM	1.57e-05	0	0	0	0	IV
multidrug__opcM	0	0	0	7.64e-06	0	IV
multidrug__opmD	2.46e-05	5.02e-05	0.000943486	0.000183153	0	IV
multidrug__opmD	0	1.22e-05	5.52e-05	9.71e-05	0	IV
multidrug__oprA	0	0	0	8.99e-05	0	IV
multidrug__oprA	0	0	0	4.36e-06	0	IV
multidrug__oprJ	0	0	6.05e-05	3.83e-05	0	IV
multidrug__oprJ	0	0	7.32e-05	0	0	IV
multidrug__oprM	0.0017145	0.000264248	0.00187572	0.00368465	0	IV
multidrug__oprM	8.58e-05	4.61e-05	4.24e-05	3.24e-05	0	IV
multidrug__oprM	0	5.96e-06	0	3.24e-05	8.56e-06	IV
multidrug__oprM	0	0	0	1.52e-05	0	IV
multidrug__oprM	0	0	0	8.14e-06	0	IV
multidrug__oprN	0.000121913	0.00010816	0.000177593	0.000840922	0	IV
multidrug__oprN	1.5e-05	1.15e-05	4.72e-06	4.94e-05	0	IV
multidrug__oprN	0	0	0	4.12e-05	0	IV
multidrug__qacG	0.000180263	0.00165775	0	0.000243657	0.000212526	IV
multidrug__smeB	0.000227848	3.71e-05	3.85e-05	0.000865051	0	IV
multidrug__smeB	8.66e-05	2.75e-05	1.67e-05	0.000631955	0	IV
multidrug__smeB	0.000135069	3.57e-05	5.42e-06	0.000561613	0	IV
multidrug__smeC	0.000464629	8.36e-05	1.23e-05	0.0019808	6.17e-06	IV
multidrug__smeD	4.87e-05	2.21e-05	2.76e-05	0.00245555	0	IV
multidrug__smeD	2.02e-05	0	7.44e-06	0.0019394	0	IV
multidrug__smeD	0.000117083	1.13e-05	0.000100793	0.00117082	0	IV
multidrug__smeD	9.69e-05	3.46e-05	4.26e-05	0.00107497	0	IV
multidrug__smeD	1.96e-05	0	7.44e-06	0.00114876	0	IV
multidrug__smeE	0.000289863	6.18e-05	8.7e-05	0.00278906	3.99e-06	IV
multidrug__smeE	4.72e-05	4.02e-05	4.79e-05	0.00167716	0	IV
multidrug__smeE	3.86e-05	0	1.95e-05	0.000860002	3.99e-06	IV
multidrug__smeF	2.52e-05	0	2.5e-05	0.00126338	0	IV
multidrug__smeF	0.000172289	0	1.25e-05	0.000978054	0	IV
multidrug__smeF	5.73e-05	0	4.15e-06	0.000892858	0	IV
multidrug__TolC	0.000251351	4.07e-05	0.000106513	0.000205506	0	IV
multidrug__TolC	2.39e-05	4.96e-05	5.94e-06	0.000201188	0	IV
multidrug__TolC	2.45e-05	0	8.9e-05	5.59e-05	0	IV
multidrug__TolC	6.4e-05	9.16e-06	1.3e-05	8.06e-05	0	IV
multidrug__TolC	1.6e-05	1.18e-05	7.33e-05	4.87e-05	0	IV
multidrug__TolC	4.8e-05	2.3e-05	3.29e-05	2.34e-05	0	IV
multidrug__TolC	2.56e-05	0	2.97e-05	5.17e-05	0	IV
multidrug__TolC	8.15e-06	0	0	4.71e-05	0	IV
multidrug__TolC	0	0	2.94e-05	2.4e-05	0	IV
multidrug__TolC	2.25e-05	0	0	1.78e-05	0	IV
multidrug__TolC	8.15e-06	5.75e-06	5.95e-06	1.6e-05	0	IV
multidrug__TolC	0	0	9.7e-06	1.56e-05	0	IV
multidrug__TolC	1.59e-05	0	0	7.81e-06	0	IV
multidrug__TolC	0	0	2.16e-05	0	0	IV
multidrug__TolC	0	0	6.55e-06	8.82e-06	0	IV
multidrug__TolC	8.12e-06	0	0	0	0	IV
multidrug__TolC	0	0	5.93e-06	0	0	IV
multidrug__TolC	0	0	5.68e-06	0	0	IV
polymyxin__arnA	0.000325366	0.000216371	0.000798743	0.000412137	0	IV
polymyxin__arnA	0.000241467	0.000199465	0.0006097	0.000414531	0	IV
polymyxin__arnA	0.000127857	0.000125881	0.000291518	0.000225879	0	IV
polymyxin__arnA	0.00013492	0.000127896	0.000113763	6.55e-05	0	IV
polymyxin__arnA	4.12e-05	3.44e-05	4.35e-05	4.12e-05	0	IV
polymyxin__arnA	6.66e-05	0	1.33e-05	2.97e-05	0	IV
polymyxin__arnA	3.29e-05	0	1.31e-05	5.99e-06	0	IV
polymyxin__arnA	5.84e-06	0	2.14e-05	2.23e-05	0	IV
polymyxin__arnA	0	2.63e-05	8.89e-06	5.99e-06	0	IV
polymyxin__arnA	0	0	4.44e-06	2.98e-05	0	IV
polymyxin__arnA	1.22e-05	1.75e-05	0	0	0	IV
polymyxin__arnA	6.09e-06	0	0	1.8e-05	0	IV
polymyxin__arnA	0	0	4.36e-06	0	0	IV
polymyxin__arnA	0	0	4.36e-06	0	0	IV
quinolone__qnrB	0.000180639	0.000402279	0.000270271	0.00139918	0	IV
quinolone__qnrB	0	0	0	9.04e-05	0	IV
quinolone__qnrB	1.78e-05	0	0	2.59e-05	0	IV
quinolone__qnrB	0	0	1.37e-05	1.81e-05	0	IV
quinolone__qnrB	0	0	0	1.75e-05	0	IV
quinolone__qnrB	0	0	0	9.44e-06	0	IV
rifamycin__ADP-ribosylating transferase_arr	0.00153525	0.000735877	0.00139057	0.00549309	0.00158908	IV
rifamycin__ADP-ribosylating transferase_arr	1.68e-05	0	0.000751413	2.42e-05	0	IV
rifamycin__ADP-ribosylating transferase_arr	5.06e-05	3.72e-05	0	0	7.84e-05	IV
sulfonamide__sul1	0	0.000167666	0.00212151	0.000521425	6.81e-05	IV
sulfonamide__sul1	0	0.000141222	0.00149693	0.000407971	4.47e-05	IV
sulfonamide__sul1	0	2.11e-05	1.78e-05	0.000465951	1.09e-05	IV
sulfonamide__sul1	0	0	0.000181501	4.95e-05	1.13e-05	IV
sulfonamide__sul1	0	4.96e-05	0.00013402	2.74e-05	0	IV
sulfonamide__sul1	0	1.55e-05	4.16e-05	7.36e-06	4.31e-06	IV
sulfonamide__sul1	0	1.02e-05	0	5.61e-05	0	IV
sulfonamide__sul1	0	0	1.9e-05	0	0	IV
sulfonamide__sul1	0	0	0	1.14e-05	0	IV
sulfonamide__sul2	8.09e-06	0	9.22e-06	6.21e-05	6.52e-06	IV
sulfonamide__sul3	0	0	1.12e-05	2.49e-05	0	IV
tetracycline__otrA	3.26e-05	2.79e-06	2.04e-05	0	0	IV
tetracycline__tet31	0	7.05e-06	0	0	0	IV
tetracycline__tet34	0.000951361	0.000910412	0.00256196	0.0017899	0	IV
tetracycline__tet34	0.000180044	0.000234267	0.000529837	0.000305242	0	IV
tetracycline__tet34	0.000413839	0.00011	0.000528314	0.000128253	0	IV
tetracycline__tet34	0.000207181	7.28e-05	0.000578974	0.000126714	0	IV
tetracycline__tet34	0.000101242	6.76e-05	0.00016836	0.000151852	0	IV
tetracycline__tet34	0	0	0	0.00020264	0	IV
tetracycline__tet34	5.22e-05	0	3.81e-05	5.13e-05	0	IV
tetracycline__tet34	5.17e-05	1.88e-05	1.75e-05	2.57e-05	0	IV
tetracycline__tet35	0	0	0	0	3.94e-06	IV
tetracycline__tet36	0	0	0	0	3.48e-05	IV
tetracycline__tet39	0.00528918	2.42e-05	0	0.00136387	0	IV
tetracycline__tet41	0.000748254	0.000675401	0.000437481	0.00102645	0	IV
tetracycline__tetA	0	0	0	3.99e-05	0	IV
tetracycline__tetA	0	0	2.93e-05	0	0	IV
tetracycline__tetA	0	0	0	2.67e-05	0	IV
tetracycline__tetA	0	0	0	0	1.5e-05	IV
tetracycline__tetA	7.68e-06	0	0	6.47e-06	0	IV
tetracycline__tetA	0	6.52e-06	0	6.34e-06	0	IV
tetracycline__tetB	0.0112486	0.00746415	0.00187045	0.00472215	0.011946	IV
tetracycline__tetB	0	0	0.000179635	0	0	IV
tetracycline__tetB	0	0	1.18e-05	0	0	IV
tetracycline__tetC	0.000162017	0	7.99e-05	7.77e-05	1.1e-05	IV
tetracycline__tetC	7.13e-05	0	6.71e-05	5.05e-05	0	IV
tetracycline__tetD	0	0	0.000245689	0	0	IV
tetracycline__tetD	0	0	1.13e-05	1e-05	0	IV
tetracycline__tetD	0	0	1.88e-05	0	0	IV
tetracycline__tetG	0	0	0	0.000112747	0	IV
tetracycline__tetG	0	0	0	4.04e-05	0	IV
tetracycline__tetH	0	1.45e-05	0	0	0	IV
tetracycline__tetH	0	0	0	0	5.17e-06	IV
tetracycline__tetJ	0	2.18e-05	0	0	0	IV
tetracycline__tetJ	0	1.42e-05	0	0	0	IV
tetracycline__tetL	0	6.16e-06	0.000105969	0.000465264	1.35e-05	IV
tetracycline__tetM	6.29e-06	1.8e-05	4.09e-05	3.09e-05	3.84e-05	IV
tetracycline__tetM	3.11e-05	4.52e-06	2.72e-05	2.42e-05	4.51e-05	IV
tetracycline__tetM	6.29e-06	9.05e-06	8.19e-05	1.24e-05	1.94e-05	IV
tetracycline__tetM	0	4.43e-06	4.57e-05	2.47e-05	3.88e-05	IV
tetracycline__tetM	6.16e-06	2.25e-05	3.66e-05	1.85e-05	3.25e-06	IV
tetracycline__tetM	0	0	3.2e-05	1.84e-05	6.36e-06	IV
tetracycline__tetM	4.78e-06	0	1.65e-05	1.53e-05	1.77e-05	IV
tetracycline__tetM	0	4.43e-06	2.74e-05	1.24e-05	9.74e-06	IV
tetracycline__tetM	0	4.43e-06	1.84e-05	2.46e-05	0	IV
tetracycline__tetM	0	0	9e-06	1.82e-05	0	IV
tetracycline__tetM	0	8.87e-06	4.59e-06	0	1.3e-05	IV
tetracycline__tetM	0	0	9e-06	1.22e-05	3.25e-06	IV
tetracycline__tetM	0	4.52e-06	4.5e-06	0	1.28e-05	IV
tetracycline__tetM	6.29e-06	4.43e-06	4.59e-06	6.18e-06	0	IV
tetracycline__tetM	0	0	4.5e-06	1.24e-05	3.18e-06	IV
tetracycline__tetM	0	0	1.36e-05	0	3.18e-06	IV
tetracycline__tetM	0	0	0	6.13e-06	6.44e-06	IV
tetracycline__tetM	0	4.52e-06	0	6.18e-06	0	IV
tetracycline__tetM	0	0	0	0	9.68e-06	IV
tetracycline__tetM	0	0	0	0	6.44e-06	IV
tetracycline__tetM	0	0	0	0	6.36e-06	IV
tetracycline__tetM	0	0	4.59e-06	0	0	IV
tetracycline__tetM	0	0	0	0	3.25e-06	IV
tetracycline__tetO	0	0	4.59e-06	0	0	IV
tetracycline__tetP	0	0	0	0	0.000236927	IV
tetracycline__tetP	0	1.77e-05	0	0	0.00010126	IV
tetracycline__tetP	0	0	0	0	3.34e-05	IV
tetracycline__tetP	0	0	0	0	2.86e-05	IV
tetracycline__tetP	0	0	0	0	1.91e-06	IV
tetracycline__tetracycline_resistance_protein	0.000144345	5.1e-05	1.12e-05	0.00099541	1.53e-05	IV
tetracycline__tetracycline_resistance_protein	1.63e-05	6.71e-05	2.06e-05	0.000422707	4.85e-06	IV
tetracycline__tetracycline_resistance_protein	3.45e-05	0	0	0	0	IV
tetracycline__tetS	0.000460262	4.42e-06	1.68e-05	4.28e-05	3.55e-05	IV
tetracycline__tetS	0.000225053	8.95e-06	2.42e-05	1.82e-05	3.21e-06	IV
tetracycline__tetS	0.000223131	8.98e-06	4.55e-06	4.29e-06	9.67e-06	IV
tetracycline__tetT	0	0	0	0	2.82e-05	IV
tetracycline__tetV	1.19e-05	0	5.04e-06	8.67e-06	0	IV
tetracycline__tetY	0	0	0	1.01e-05	0	IV
tetracycline__tetZ	0	1.49e-05	0	0.000399751	4.29e-05	IV
trimethoprim__dfrA12	0	0	1.78e-05	0	0	IV
trimethoprim__dfrA14	0	0	0.000191376	0.000114062	0	IV
trimethoprim__dfrA14	0	0	0	2.52e-05	0	IV
trimethoprim__dfrA15	0	0	0	2.52e-05	0	IV
trimethoprim__dfrA16	0	0	0.000162527	0	0	IV
unclassified__bacterial regulatory protein LuxR	0.000348652	0.000398759	0.00385799	0.00145576	0	IV
unclassified__bacterial regulatory protein LuxR	9.42e-05	0.000106846	7.3e-05	0.000635904	0	IV
unclassified__cAMP-regulatory protein	0.00438618	0.00446069	0.0144435	0.00893083	2.49e-05	IV
unclassified__cob(I)alamin adenolsyltransferase	0.000142283	0.000255452	0.000640762	0.000568747	0	IV
unclassified__DNA-binding_protein_H-NS	0.00157449	0.0019037	0.00606331	0.00355921	0	IV
unclassified__DNA-binding_protein_H-NS	0.00175693	0.00206449	0.00520054	0.00344388	0	IV
unclassified__DNA-binding_protein_H-NS	0.000910829	0.00116113	0.00376619	0.00140112	0	IV
unclassified__DNA-binding_protein_H-NS	0.000841216	0.000702652	0.00268505	0.00181824	0	IV
unclassified__DNA-binding_protein_H-NS	0	0	1.33e-05	0	0	IV
unclassified__rpsD_(ramA_or_sud2)	8.83e-05	0	0.000169983	0.000259213	0	IV
unclassified__sdiA	0.000119493	0.000100417	0.00143278	0.000327104	3.64e-05	IV
unclassified__sdiA	0	0	9.63e-05	8.2e-05	0	IV
unclassified__thiostrepton resistance methylase tsnR	0	0	9.81e-06	0	0	IV
unclassified__transcriptional regulatory protein CpxR cpxR	0.00964254	0.00837999	0.0233218	0.0143321	0	IV
unclassified__transcriptional regulatory protein CpxR cpxR	0.00246506	0.00241331	0.00897663	0.00474227	0	IV
unclassified__transcriptional regulatory protein CpxR cpxR	0.00239647	0.00213769	0.00701407	0.00296367	0	IV
unclassified__transcriptional regulatory protein CpxR cpxR	0.00265905	0.00153511	0.00373371	0.00229997	0	IV
unclassified__transcriptional regulatory protein CpxR cpxR	0.00135204	0.000967418	0.00255951	0.00110095	2.24e-05	IV
unclassified__transcriptional regulatory protein CpxR cpxR	0	0	5.07e-05	0.000705837	5.82e-06	IV
unclassified__transcriptional regulatory protein CpxR cpxR	0	6.4e-06	8.05e-06	3.5e-05	3.6e-05	IV
unclassified__truncated putative response regulator ArlR	0.0463048	0.0357611	0.023858	0.0165088	0.0459482	IV
unclassified__truncated putative response regulator ArlR	0.043184	0.0365211	0.0300096	0.0177066	0.031721	IV
unclassified__truncated putative response regulator ArlR	0.00560332	0.0055123	0.00495576	0.00237986	0.00351567	IV
unclassified__truncated putative response regulator ArlR	0.00141615	0.000898653	0.000607484	0.000664137	0.00164699	IV
unclassified__truncated putative response regulator ArlR	0.000593509	0.000459201	0.00160145	0.00126965	0.000460871	IV
unclassified__two-component system_response regulator EvgA	7.61e-05	2.07e-05	0.00119255	0	0	IV
vancomycin__vanC	0	0	2.55e-05	0	0	IV
vancomycin__vanN	0	0	6.16e-06	0	0	IV
vancomycin__vanR	9.83e-05	0.000156326	6.24e-05	3.59e-05	0	IV
vancomycin__vanR	3.48e-05	3.73e-05	6.07e-05	0.000184684	1.8e-05	IV
vancomycin__vanR	0	0	7.44e-05	8.28e-05	0	IV
vancomycin__vanR	0	1.13e-05	2.5e-05	6.12e-05	2.58e-05	IV
vancomycin__vanR	0	0	0	2.05e-05	0	IV
vancomycin__vanR	0	0	0	1.68e-05	0	IV
vancomycin__vanR	0	0	0	0	6.7e-06	IV
vancomycin__vanS	3.6e-05	6.34e-05	6.74e-05	0.00112728	0	IV
vancomycin__vanS	0	1.63e-05	0.000198513	0.000134351	0	IV
vancomycin__vanS	0	0	0.000110153	0.000197285	0	IV
vancomycin__vanS	2.19e-05	0.000151327	8.16e-06	0.000107628	0	IV
vancomycin__vanS	0	0	3.19e-05	0	0	IV
vancomycin__vanS	0	0	0	2.59e-05	0	IV
vancomycin__vanY	0	1.52e-05	0.000213025	5.53e-05	0	IV
vancomycin__vanY	1.61e-05	4.56e-05	3.4e-05	0	0	IV
aminoglycoside__aac(3)-II	0	0	0	2.73e-05	1.44e-05	Unassessed
aminoglycoside__aac(3)-II	0	0	1.03e-05	0	0	Unassessed
aminoglycoside__aac(6')-I	2.75e-05	6.77e-05	1.97e-05	2.71e-05	0	Unassessed
aminoglycoside__aac(6')-I	0	0	0	6.19e-05	0	Unassessed
aminoglycoside__aadA	0	0	0	0.000179802	0	Unassessed
aminoglycoside__aadA	0	0	0	4.51e-05	0	Unassessed
aminoglycoside__aadB	0	0	0	0	2.34e-05	Unassessed
aminoglycoside__aadD	0	0.00013597	0.000230232	0	3.99e-05	Unassessed
aminoglycoside__aadD	0	2.22e-05	1.16e-05	0	0	Unassessed
aminoglycoside__aadD	0	1.12e-05	0	0	0	Unassessed
aminoglycoside__aadE	0	0	0	0	1.45e-05	Unassessed
aminoglycoside__aph(3')-I	0	1.05e-05	1.08e-05	0	7.66e-06	Unassessed
aminoglycoside__aph(3')-I	0	0	0	8.16e-06	0	Unassessed
aminoglycoside__aph(3')-IIb	0.000282038	0.000107403	0.00019575	0.00563709	0	Unassessed
aminoglycoside__aph(3''')-III	0	0	0	1.5e-05	3.14e-05	Unassessed
aminoglycoside__aph(3''')-III	0	0	0	0	3.41e-05	Unassessed
aminoglycoside__aph(3''')-III	0	0	1.1e-05	0	0	Unassessed
aminoglycoside__aph(6)-I	0	1.04e-05	0	4.26e-05	0	Unassessed
aminoglycoside__aph(6)-I	0	0	0	1.41e-05	0	Unassessed
aminoglycoside__bifunctional aminoglycoside N-acetyltransferase and aminoglycoside phosphotransferase	0.000621127	0.000189621	0.000153567	0.000416296	0.000183227	Unassessed
aminoglycoside__tunicamycin resistance protein	4.08e-05	0.000154078	2.23e-05	0	1.05e-05	Unassessed
bacitracin__bacA	0.000300622	0.000442096	0.000533225	0.000679255	0	Unassessed
bacitracin__bacA	0	0	1.07e-05	0	0	Unassessed
beta-lactam__ACT-13	0.000104836	8.24e-05	0.000321625	0.00029839	0	Unassessed
beta-lactam__ACT-16	0.000549881	6.48e-05	0.000232013	0.000905634	0	Unassessed
beta-lactam__ACT-19	2.09e-05	7.59e-06	0	4.11e-05	0	Unassessed
beta-lactam__ACT-21	0	0	1.31e-05	5.47e-05	0	Unassessed
beta-lactam__ampC	0.000425039	3.73e-05	0.000183984	0.000544525	0	Unassessed
beta-lactam__ampC	0.00016875	0	0.000161351	0.000302744	0	Unassessed
beta-lactam__ampC	1.03e-05	0	4.6e-05	6.8e-05	0	Unassessed
beta-lactam__ampC	4.23e-05	1.51e-05	0	2.09e-05	0	Unassessed
beta-lactam__ampC	0	0	4.55e-05	0	0	Unassessed
beta-lactam__ampC	0	0	0	2.05e-05	0	Unassessed
beta-lactam__ampC	0	0	0	7.46e-06	0	Unassessed
beta-lactam__blaZ	0.00138925	0.00212918	0.00148721	0.000527344	0.000499868	Unassessed
beta-lactam__cephalosporinase DHA-2	0	0	0.000177525	0	0	Unassessed
beta-lactam__CFE-1	2.09e-05	1.49e-05	3.02e-05	3.84e-05	0	Unassessed
beta-lactam__class A beta-lactamase	0.000374094	0.000313975	0.000236516	0.000131017	0.000247356	Unassessed
beta-lactam__class A beta-lactamase	0	9.6e-06	3.9e-05	0	0	Unassessed
beta-lactam__class A beta-lactamase	0	9.74e-06	0	1.36e-05	0	Unassessed
beta-lactam__class A beta-lactamase	1.38e-05	0	0	0	0	Unassessed
beta-lactam__class A beta-lactamase	0	0	7.26e-06	0	0	Unassessed
beta-lactam__class B beta-lactamase	0	0	0	3.76e-05	0	Unassessed
beta-lactam__class C beta-lactamase	0.000327375	8.12e-05	0.000161197	0.00050015	0	Unassessed
beta-lactam__class C beta-lactamase	0.000122373	3.05e-05	9.12e-05	0.000347617	0	Unassessed
beta-lactam__class C beta-lactamase	0.000178903	0.00011148	0.000167709	0.000116194	0	Unassessed
beta-lactam__class C beta-lactamase	0	6.47e-05	7.75e-05	7.75e-05	0	Unassessed
beta-lactam__class C beta-lactamase	0	4.31e-05	1.43e-05	2.05e-05	0	Unassessed
beta-lactam__class C beta-lactamase	0	3.09e-05	2.35e-05	1.06e-05	0	Unassessed
beta-lactam__class C beta-lactamase	2.08e-05	3.01e-05	0	1.02e-05	0	Unassessed
beta-lactam__class C beta-lactamase	0	7.07e-06	0	0	0	Unassessed
beta-lactam__CMY-100	0	7.44e-06	0	4.08e-05	0	Unassessed
beta-lactam__CMY-103	0	0	1.52e-05	0	0	Unassessed
beta-lactam__CMY-2	0	0	0	9.8e-06	0	Unassessed
beta-lactam__CMY-26	1.05e-05	5.61e-06	1.52e-05	3.96e-05	0	Unassessed
beta-lactam__CMY-29	0	7.59e-06	0	0	0	Unassessed
beta-lactam__CMY-39	0	4.49e-05	0	2.05e-05	0	Unassessed
beta-lactam__CMY-40	0	0	7.08e-06	0	0	Unassessed
beta-lactam__CMY-61	0	3.04e-05	0	0	0	Unassessed
beta-lactam__CMY-73	0	0	0	3.11e-05	0	Unassessed
beta-lactam__CMY-80	0	0	7.7e-06	3.09e-05	0	Unassessed
beta-lactam__CMY-99	0	0	0	1.02e-05	0	Unassessed
beta-lactam__CTX-M-141	1.3e-05	0	2.48e-05	0	0	Unassessed
beta-lactam__CTX-M-35	0	0	9.88e-06	0	0	Unassessed
beta-lactam__CTX-M-38	0	0	1.01e-05	0	0	Unassessed
beta-lactam__CTX-M-58	0	0	0	3.99e-05	0	Unassessed
beta-lactam__CTX-M-62	0	9.54e-06	0	0	0	Unassessed
beta-lactam__CTX-M-75	0	0	2.42e-05	2.71e-05	0	Unassessed
beta-lactam__CTX-M-92	0	0	9.68e-06	0	0	Unassessed
beta-lactam__DHA-5	0	7.63e-06	0.000183871	0	0	Unassessed
beta-lactam__DHA-6	0	0	0.000185264	0	0	Unassessed
beta-lactam__IND-1	0	0	0	1.36e-05	0	Unassessed
beta-lactam__IND-10	9.08e-06	0	0	0	0	Unassessed
beta-lactam__IND-11	0	0	0	9.3e-05	0	Unassessed
beta-lactam__IND-12	0	0	0	0.000374862	0	Unassessed
beta-lactam__IND-12	0	0	0	0.000194096	0	Unassessed
beta-lactam__IND-12	0	0	0	0.000126146	0	Unassessed
beta-lactam__IND-14	0	0	0	4.89e-05	0	Unassessed
beta-lactam__IND-15	0	0	0	0.000144353	0	Unassessed
beta-lactam__IND-3	0	0	0	0.000262465	0	Unassessed
beta-lactam__IND-5	0	0	0	0.000161644	0	Unassessed
beta-lactam__IND-9	0	0	0	0.00104226	0	Unassessed
beta-lactam__LEN-1	4.29e-05	0	1.05e-05	0	0	Unassessed
beta-lactam__LEN-15	0	0	2.08e-05	4.25e-05	0	Unassessed
beta-lactam__LEN-21	4.19e-05	0	0	0	0	Unassessed
beta-lactam__LEN-23	1.41e-05	0	0	0	0	Unassessed
beta-lactam__LEN-5	0	0	0	1.38e-05	0	Unassessed
beta-lactam__mecA	0.0419529	0.0408708	0.0451281	0.0191705	0.0161639	Unassessed
beta-lactam__mecA	1.8e-05	0	8.69e-06	0	0	Unassessed
beta-lactam__mecA	1.19e-05	0	0	0	0	Unassessed
beta-lactam__mecR1	0	0	7.98e-05	2.68e-05	0	Unassessed
beta-lactam__metallo-beta-lactamase	6.93e-05	0	0	0.000646742	0	Unassessed
beta-lactam__metallo-beta-lactamase	0	0	0	0.000303576	8.83e-06	Unassessed
beta-lactam__metallo-beta-lactamase	0	0	0	0.000183343	0	Unassessed
beta-lactam__metallo-beta-lactamase	2.77e-05	0	0	1.33e-05	0	Unassessed
beta-lactam__metallo-beta-lactamase	0	0	0	3.98e-05	0	Unassessed
beta-lactam__metallo-beta-lactamase	0	0	0	1.37e-05	0	Unassessed
beta-lactam__MIR-1	0	0	6.85e-05	5.81e-05	0	Unassessed
beta-lactam__MIR-2	0	1.52e-05	5.36e-05	0.000133747	0	Unassessed
beta-lactam__OKP-A	0	0	0	1.38e-05	0	Unassessed
beta-lactam__OKP-A	0	0	0	1.38e-05	0	Unassessed
beta-lactam__OKP-B	0	4.02e-05	0	8.15e-05	0	Unassessed
beta-lactam__OKP-B	0	3.76e-05	0	7.65e-05	0	Unassessed
beta-lactam__OKP-B	0	4.31e-05	0	1.35e-05	0	Unassessed
beta-lactam__OKP-B	0	9.91e-06	0	2.76e-05	0	Unassessed
beta-lactam__OKP-B	0	2.02e-05	0	1.38e-05	0	Unassessed
beta-lactam__OKP-B	0	0	0	1.35e-05	0	Unassessed
beta-lactam__OKP-B	0	9.91e-06	0	0	0	Unassessed
beta-lactam__OXA-117	0	0	7.7e-05	6.03e-05	0	Unassessed
beta-lactam__OXA-118	0	0	0	2.94e-05	0	Unassessed
beta-lactam__OXA-119	0	0	0	1.49e-05	0	Unassessed
beta-lactam__OXA-139	4.35e-05	0	0	0	0	Unassessed
beta-lactam__OXA-165	1.44e-05	0	0	0	0	Unassessed
beta-lactam__OXA-169	0.000100974	0	0	0	0	Unassessed
beta-lactam__OXA-172	0	0	3.21e-05	0	0	Unassessed
beta-lactam__OXA-173	0	2.09e-05	0.000211087	0.000129174	0	Unassessed
beta-lactam__OXA-176	7.63e-06	0	0	0	0	Unassessed
beta-lactam__OXA-207	4.38e-05	0	0	0	0	Unassessed
beta-lactam__OXA-21	0	0	0	1.21e-05	0	Unassessed
beta-lactam__OXA-212	0	0	0	0.000622227	0	Unassessed
beta-lactam__OXA-215	2.92e-05	1.05e-05	0.000378618	0.00014192	0	Unassessed
beta-lactam__OXA-223	2.87e-05	0	0	0	0	Unassessed
beta-lactam__OXA-225	0.000316759	0	0	8.57e-05	0	Unassessed
beta-lactam__OXA-229	1.43e-05	0	0	0.000128238	0	Unassessed
beta-lactam__OXA-239	5.06e-05	0	0	0	0	Unassessed
beta-lactam__OXA-25	1.46e-05	0	0	0	0	Unassessed
beta-lactam__OXA-257	0.000140643	0	2.1e-05	0.000670674	0	Unassessed
beta-lactam__OXA-27	5.83e-05	0	0	0	0	Unassessed
beta-lactam__OXA-3	0	0	0	5.69e-05	0	Unassessed
beta-lactam__OXA-333	1.97e-05	0	0	0.000425294	0	Unassessed
beta-lactam__OXA-335	2.74e-05	0	1.05e-05	4.34e-05	7.6e-06	Unassessed
beta-lactam__OXA-349	0	0	0	1.45e-05	0	Unassessed
beta-lactam__OXA-353	7.21e-05	0	0	0	0	Unassessed
beta-lactam__OXA-354	0	0	0	2.89e-05	0	Unassessed
beta-lactam__OXA-356	2.88e-05	0	0	0.000155431	0	Unassessed
beta-lactam__OXA-379	1.47e-05	0	0	0	0	Unassessed
beta-lactam__OXA-49	2.93e-05	0	0	1.44e-05	0	Unassessed
beta-lactam__OXA-73	5.83e-05	0	0	0	0	Unassessed
beta-lactam__OXA-89	1.41e-05	0	0	0	0	Unassessed
beta-lactam__OXA-99	0	0	0	1.15e-05	0	Unassessed
beta-lactam__OXY-1	0	9.93e-06	0	0	0	Unassessed
beta-lactam__OXY-2	0	4.96e-05	0	8.58e-05	0	Unassessed
beta-lactam__OXY-2	0	9.97e-06	0	1.36e-05	0	Unassessed
beta-lactam__OXY-2	0	9.97e-06	0	1.33e-05	0	Unassessed
beta-lactam__OXY-2	0	0	0	1.36e-05	0	Unassessed
beta-lactam__OXY-2	0	1e-05	0	0	0	Unassessed
beta-lactam__OXY-3	0	0	0	1.34e-05	0	Unassessed
beta-lactam__OXY-5	0	0	1.01e-05	0	0	Unassessed
beta-lactam__PBP-1A	4.56e-06	1e-05	3.39e-06	0	0	Unassessed
beta-lactam__PDC-4	0	0	4.14e-06	0	0	Unassessed
beta-lactam__PDC-9	0	0	7.24e-06	0	0	Unassessed
beta-lactam__penA	0.000497942	0.000275159	0.000521154	0.000238787	0	Unassessed
beta-lactam__SHV	0	0	2.05e-05	1.38e-05	0	Unassessed
beta-lactam__SHV	2.81e-05	0	0	0	0	Unassessed
beta-lactam__SHV	0	0	0	1.35e-05	0	Unassessed
beta-lactam__SHV-105	4.22e-05	0	0	2.73e-05	0	Unassessed
beta-lactam__SHV-112	0	0	0.000161447	0.000108721	0	Unassessed
beta-lactam__SHV-128	0	0	2.63e-05	1.38e-05	0	Unassessed
beta-lactam__SHV-140	0	0	0	1.3e-05	0	Unassessed
beta-lactam__SHV-143	0	0	1.03e-05	0	0	Unassessed
beta-lactam__SHV-152	0	0	5.52e-05	3.92e-05	0	Unassessed
beta-lactam__SHV-154	4.22e-05	0	7.38e-06	1.99e-05	0	Unassessed
beta-lactam__SHV-162	0	0	2.05e-05	0	0	Unassessed
beta-lactam__SHV-167	0	0	0.000165161	4.2e-05	0	Unassessed
beta-lactam__SHV-173	0	0	1.03e-05	0	0	Unassessed
beta-lactam__SHV-39	4.15e-05	6.09e-05	0.0012232	4.07e-05	0	Unassessed
beta-lactam__SHV-4	0	0	0.000591019	0.000143399	0	Unassessed
beta-lactam__SHV-51	0	0	8.12e-05	4.09e-05	0	Unassessed
beta-lactam__SHV-52	0	0	0	1.38e-05	0	Unassessed
beta-lactam__SHV-53	3.32e-05	3.56e-05	0.00126481	0.000406119	0	Unassessed
beta-lactam__SHV-6	0	1.09e-05	0.000298485	0.000166516	0	Unassessed
beta-lactam__SHV-60	0	0	0	1.38e-05	0	Unassessed
beta-lactam__SHV-70	0	0	1.01e-05	0	0	Unassessed
beta-lactam__SRT-1	0.000126504	0.000174212	0.000382992	0.000248925	0	Unassessed
beta-lactam__TEM-1	0	0	0	7.77e-05	0	Unassessed
beta-lactam__TEM-1	0	0	0	1.57e-05	0	Unassessed
beta-lactam__TEM-117	0	0	1.15e-05	0.000342765	0	Unassessed
beta-lactam__TEM-118	0	0	0	4.03e-05	0	Unassessed
beta-lactam__TEM-157	0	0	0	4.14e-05	0	Unassessed
beta-lactam__TEM-177	0	0	0	4.12e-05	0	Unassessed
beta-lactam__TEM-178	0	0	0	3.35e-05	0	Unassessed
beta-lactam__TEM-183	0	0	0	1.35e-05	0	Unassessed
beta-lactam__TEM-187	0	0	0	1.36e-05	0	Unassessed
beta-lactam__TEM-205	1.38e-05	0	0	1.35e-05	0	Unassessed
beta-lactam__TEM-6	1.38e-05	0	0	5.52e-05	0	Unassessed
beta-lactam__TEM-75	0	0	7.64e-06	3e-05	0	Unassessed
beta-lactam__TEM-89	7.52e-06	0	0	0	0	Unassessed
beta-lactam__TEM-91	0	0	1.01e-05	3.48e-05	0	Unassessed
beta-lactam__THIN-B	0	0	0	3.75e-05	0	Unassessed
beta-lactam__Toho-1	0	9.34e-06	0	0	0	Unassessed
chloramphenicol__cat_chloramphenicol acetyltransferase	8.15e-05	0.000147444	6.62e-05	5.22e-05	8e-05	Unassessed
chloramphenicol__cat_chloramphenicol acetyltransferase	4.19e-05	2.02e-05	3.98e-05	0.000148454	3.78e-05	Unassessed
chloramphenicol__cat_chloramphenicol acetyltransferase	0	0	0.000249578	1.86e-05	0	Unassessed
chloramphenicol__cat_chloramphenicol acetyltransferase	7.52e-05	7.97e-05	3.99e-05	1.8e-05	9.47e-06	Unassessed
chloramphenicol__cat_chloramphenicol acetyltransferase	1.72e-05	0	1.34e-05	8.73e-05	0	Unassessed
chloramphenicol__cat_chloramphenicol acetyltransferase	0	0	0	5.41e-05	0	Unassessed
chloramphenicol__cat_chloramphenicol acetyltransferase	0	0	0	5.29e-05	0	Unassessed
chloramphenicol__cat_chloramphenicol acetyltransferase	0	0	1.31e-05	1.77e-05	0	Unassessed
chloramphenicol__cat_chloramphenicol acetyltransferase	0	0	0	0	1.92e-05	Unassessed
chloramphenicol__cat_chloramphenicol acetyltransferase	0	0	0	1.8e-05	0	Unassessed
chloramphenicol__catB	0	1.38e-05	0	0.000513525	0	Unassessed
chloramphenicol__catB	0	0	0	0.000485686	0	Unassessed
chloramphenicol__catB	0	0	0	0.000445807	0	Unassessed
chloramphenicol__catB	0	0	0	0.000202777	0	Unassessed
chloramphenicol__catB	0	0	0	0.000158384	0	Unassessed
chloramphenicol__catB	0	0	0	0.000109477	0	Unassessed
chloramphenicol__catB	0	1.38e-05	0	9.33e-05	0	Unassessed
chloramphenicol__catB	0	0	0	0	8.98e-05	Unassessed
chloramphenicol__catB	0	0	0	5.49e-05	0	Unassessed
chloramphenicol__catB	0	0	0	1.88e-05	0	Unassessed
chloramphenicol__catB	0	0	0	1.88e-05	0	Unassessed
chloramphenicol__catB	0	0	0	1.84e-05	0	Unassessed
chloramphenicol__catP	5.57e-05	0	0.000406249	0.000472553	5.73e-05	Unassessed
chloramphenicol__chloramphenicol and florfenicol exporter	0.000117421	2.42e-05	2.88e-05	4.99e-05	6.09e-05	Unassessed
chloramphenicol__chloramphenicol and florfenicol exporter	0	0	0	1.04e-05	0	Unassessed
chloramphenicol__chloramphenicol exporter	8.22e-06	1.66e-05	0.000115218	0.000678302	3.5e-06	Unassessed
chloramphenicol__chloramphenicol exporter	0.000131295	4.6e-05	7.62e-05	6.37e-05	6.29e-05	Unassessed
chloramphenicol__chloramphenicol exporter	0	0	0	9.38e-06	0	Unassessed
chloramphenicol__cmlA	0	0	4.02e-05	0.000225648	0	Unassessed
chloramphenicol__cmlA	0	0	0	5.35e-05	0	Unassessed
chloramphenicol__cmlA	0	0	1.47e-05	1.01e-05	0	Unassessed
chloramphenicol__floR	0	0	0	1.96e-05	0	Unassessed
chloramphenicol__floR	0	0	0	1.94e-05	0	Unassessed
chloramphenicol__floR	0	0	0	9.78e-06	0	Unassessed
fosmidomycin__rosA	0.000148581	0.000101671	0.000537805	0.000532602	0	Unassessed
fosmidomycin__rosB	0.000801157	0.000527263	0.00265554	0.00166345	3.82e-06	Unassessed
fosmidomycin__rosB	0.000544958	0.000340081	0.00106559	0.00057005	0	Unassessed
fosmidomycin__rosB	0.000278991	0.000208158	0.000500602	0.000416698	0	Unassessed
fosmidomycin__rosB	0.000156146	9.36e-05	0.000752631	0.00016019	1.14e-05	Unassessed
fosmidomycin__rosB	0.000129801	0.000152685	0.000259699	0.000303066	0	Unassessed
fosmidomycin__rosB	7.09e-05	0.000102282	0.000191294	0.000115489	0	Unassessed
MLS__erm(38)	0	0	7.62e-06	9.64e-06	0	Unassessed
MLS__ermC	1.61e-05	0	0	6.35e-05	5.88e-05	Unassessed
MLS__ermC	1.61e-05	1.18e-05	1.18e-05	6.44e-05	8.5e-06	Unassessed
MLS__ermC	0	1.18e-05	3.61e-05	4.86e-05	8.5e-06	Unassessed
MLS__ermC	0	0	0	1.59e-05	0	Unassessed
MLS__ermC	0	1.16e-05	0	0	0	Unassessed
MLS__ermF	0	0	0	0	7.49e-06	Unassessed
MLS__ermX	0	0	0	1.36e-05	0	Unassessed
MLS__lnuA	0.00630708	0.00470858	0.00358258	0.00134012	0.00340738	Unassessed
MLS__lnuA	0	0.000142205	0.00712509	0	6.44e-05	Unassessed
MLS__lnuA	0.000211151	0.000274715	0.000207675	0	0.000129387	Unassessed
MLS__lnuB	8.55e-05	3.98e-05	1.08e-05	5.95e-05	0.00011128	Unassessed
MLS__mefA	5.95e-06	7.14e-06	7.24e-06	0	3.05e-05	Unassessed
MLS__mefA	1.67e-05	0	7.04e-06	0	0	Unassessed
MLS__mefA	9.92e-06	0	0	0	1.01e-05	Unassessed
MLS__mefA	9.92e-06	0	0	0	0	Unassessed
MLS__mefA	6.95e-06	0	0	0	0	Unassessed
MLS__mphA	1.34e-05	0	0	1.29e-05	0	Unassessed
MLS__mphC	0.0239922	0.0202324	0.0109247	0.00993889	0.0241135	Unassessed
MLS__mphC	0.0171212	0.012499	0.00612057	0.00721604	0.0171867	Unassessed
MLS__msrA	2.45e-05	9.32e-05	3.61e-05	7.93e-06	5.99e-05	Unassessed
MLS__oleB	0	0	0	3.75e-06	0	Unassessed
MLS__oleD	0	0	0	0	9.6e-06	Unassessed
MLS__tlcC	0	0	0	5.33e-06	0	Unassessed
MLS__vatB	0	0	0	0	3.86e-05	Unassessed
MLS__vatC	0.000232762	0	0	0	2.94e-05	Unassessed
MLS__vatE	0	0	0	0	1.94e-05	Unassessed
MLS__vatE	0	0	0	0	9.7e-06	Unassessed
MLS__vgbB	0	7.84e-06	0	0	0	Unassessed
multidrug__acrA	6.58e-06	4.88e-06	0.000178743	5.12e-05	0	Unassessed
multidrug__acrA	1.01e-05	0	5.78e-05	9.73e-06	0	Unassessed
multidrug__acrB	8.39e-05	0.000158221	0.000961216	0.000315035	0	Unassessed
multidrug__acrB	0.00013657	7.13e-05	0.000591485	0.00033249	0	Unassessed
multidrug__adeA	3.98e-05	4.93e-05	7.41e-06	7.88e-05	0	Unassessed
multidrug__adeB	0.000147138	0.000212283	0.000231447	0.000410613	0	Unassessed
multidrug__adeB	1.06e-05	5.25e-06	5.55e-06	2.63e-05	0	Unassessed
multidrug__adeK	0.00157734	0.000178623	0.00210879	0.00325658	0	Unassessed
multidrug__amrB	0	0	5.57e-06	1.14e-05	0	Unassessed
multidrug__bicyclomycin-multidrug_efflux_protein_bcr	0.000359414	0.000402104	0.00169567	0.000787314	0	Unassessed
multidrug__bicyclomycin-multidrug_efflux_protein_bcr	3.18e-05	1.52e-05	0.000302476	5.87e-05	0	Unassessed
multidrug__ceoA	0	0	0	6.05e-06	0	Unassessed
multidrug__ceoB	5.34e-05	5.55e-05	0.000198824	0.000413328	2.02e-06	Unassessed
multidrug__EmrB-QacA family major facilitator transporter	4.95e-06	0	0	0	0	Unassessed
multidrug__emrD	5.13e-05	0.000117957	0.000214507	0.000223244	0	Unassessed
multidrug__emrD	2.96e-05	8.01e-05	0.000173	0.00017846	0	Unassessed
multidrug__mdfA	0	1.55e-05	9.3e-05	9.63e-06	0	Unassessed
multidrug__mdfA	0	0	7.14e-05	2.52e-05	0	Unassessed
multidrug__mdtH	5.9e-05	2.82e-05	0.000142708	0.000210087	0	Unassessed
multidrug__mdtH	5.33e-05	7.21e-06	7.31e-06	8.79e-05	0	Unassessed
multidrug__mdtK	8.62e-06	2.49e-05	6.29e-05	5.17e-05	0	Unassessed
multidrug__mdtL	0	0	0	3.03e-05	0	Unassessed
multidrug__mdtL	0	0	0	1.01e-05	0	Unassessed
multidrug__mdtM	0	0	6.58e-06	5.78e-05	0	Unassessed
multidrug__mdtM	0	5.22e-06	0	9.44e-06	0	Unassessed
multidrug__mdtO	0	0	8.5e-06	2.3e-05	0	Unassessed
multidrug__mdtP	0	5.81e-06	0	5.67e-05	0	Unassessed
multidrug__mexD	0	0	1.11e-05	6.59e-06	0	Unassessed
multidrug__mexG	0	0	0.000507343	3.29e-05	0	Unassessed
multidrug__mexY	0	0	4.44e-05	7.52e-05	0	Unassessed
multidrug__multidrug_transporter	0.00154344	0.000105176	0.000902353	0.00191942	0	Unassessed
multidrug__multidrug_transporter	6.28e-05	5.25e-05	0.000215848	0.00015307	5.4e-06	Unassessed
multidrug__multidrug_transporter	0	0	5.35e-05	6.85e-05	0	Unassessed
multidrug__multidrug_transporter	0	0	0	4.75e-05	0	Unassessed
multidrug__multidrug_transporter	2.7e-05	0	0	1.02e-05	0	Unassessed
multidrug__multidrug_transporter	0	0	0	3.69e-06	0	Unassessed
multidrug__norA	1.04e-05	0	0	0	0	Unassessed
multidrug__oprC	6.28e-05	3.12e-05	0.00012145	0.000215656	9.22e-07	Unassessed
multidrug__sdeY	8.45e-05	8.51e-05	0.000220628	0.000127038	0	Unassessed
multidrug__smeB	0.000181267	1.6e-05	5.48e-06	0.000592943	0	Unassessed
multidrug__smeD	0.000152371	3.65e-05	4.73e-05	0.00325861	0	Unassessed
multidrug__smeF	8.48e-06	5.24e-06	5.07e-06	0.000467189	0	Unassessed
quinolone__qnrB	0	0.000139935	0	0.000128993	0	Unassessed
quinolone__qnrS	0	0	0	0.000333048	0	Unassessed
rifamycin__ADP-ribosylating transferase_arr	0	0	0.00058229	0	0	Unassessed
rifamycin__ADP-ribosylating transferase_arr	0	0	0.000430167	0	0	Unassessed
sulfonamide__sul1	3.25e-05	0.000142867	0.00120567	0.000520381	1.68e-05	Unassessed
sulfonamide__sul1	0	0.00021031	0.000520453	0.000212091	1.36e-05	Unassessed
sulfonamide__sul1	0	6.22e-05	0.000396738	9.85e-05	0	Unassessed
sulfonamide__sul1	0	0	0	6.04e-05	0	Unassessed
sulfonamide__sul1	0	0	3.15e-05	0	0	Unassessed
sulfonamide__sul1	0	0	0	2.96e-05	0	Unassessed
sulfonamide__sul1	0	0	1.03e-05	1.42e-05	0	Unassessed
sulfonamide__sul2	0	0	2.03e-05	3.42e-05	3.59e-06	Unassessed
tetracycline__tet40	0	0	7.08e-06	0	0	Unassessed
tetracycline__tet43	9.91e-06	0	4e-05	9.92e-05	0	Unassessed
tetracycline__tetA	1.11e-05	0	0	4.3e-05	0	Unassessed
tetracycline__tetA	0	0	0	5.16e-05	0	Unassessed
tetracycline__tetA	0	0	7.17e-06	0	0	Unassessed
tetracycline__tetB	0	0	4.34e-05	0	0	Unassessed
tetracycline__tetB	0	0	2.93e-05	0	0	Unassessed
tetracycline__tetB	0	0	2.9e-05	0	0	Unassessed
tetracycline__tetB	0	0	2.18e-05	0	0	Unassessed
tetracycline__tetB	0	0	7.17e-06	0	0	Unassessed
tetracycline__tetC	5.87e-05	1.46e-05	1.42e-05	9.98e-06	0	Unassessed
tetracycline__tetD	0	0	1.49e-05	1e-05	0	Unassessed
tetracycline__tetD	0	0	7.44e-06	0	0	Unassessed
tetracycline__tetG	1.03e-05	0	0	5.84e-05	0	Unassessed
tetracycline__tetG	0	0	0	6.01e-05	0	Unassessed
tetracycline__tetG	1.28e-05	0	0	2.57e-05	0	Unassessed
tetracycline__tetH	0	2.14e-05	0	0	2.55e-05	Unassessed
tetracycline__tetH	0	0	0	0	9.1e-06	Unassessed
tetracycline__tetL	8.74e-06	7.65e-05	0.000204925	0.000745384	6.98e-05	Unassessed
tetracycline__tetL	8.6e-06	2.51e-05	2.43e-05	0.000158008	9.76e-05	Unassessed
tetracycline__tetL	0	0	0	5.14e-05	3.15e-05	Unassessed
tetracycline__tetL	8.77e-06	0	3.84e-06	0	0	Unassessed
tetracycline__tetL	0	0	0	0	4.44e-06	Unassessed
tetracycline__tetM	1.86e-05	4.51e-05	0.000127692	2.45e-05	8.59e-05	Unassessed
tetracycline__tetM	0	0	1.37e-05	0	2.27e-05	Unassessed
tetracycline__tetM	0	9.05e-06	9.09e-06	0	1.62e-05	Unassessed
tetracycline__tetM	0	0	9.18e-06	1.24e-05	6.49e-06	Unassessed
tetracycline__tetM	0	0	2.18e-05	0	0	Unassessed
tetracycline__tetM	0	0	4.59e-06	6.18e-06	6.43e-06	Unassessed
tetracycline__tetM	0	0	8.45e-06	0	6.04e-06	Unassessed
tetracycline__tetM	0	4.43e-06	0	6.18e-06	3.18e-06	Unassessed
tetracycline__tetM	6.16e-06	4.52e-06	0	0	0	Unassessed
tetracycline__tetM	0	0	0	0	9.74e-06	Unassessed
tetracycline__tetM	0	0	4.5e-06	0	3.25e-06	Unassessed
tetracycline__tetM	0	0	0	0	6.49e-06	Unassessed
tetracycline__tetM	0	0	4.59e-06	0	0	Unassessed
tetracycline__tetO	0	0	4.59e-06	0	6.49e-06	Unassessed
tetracycline__tetO	0	0	4.59e-06	0	3.25e-06	Unassessed
tetracycline__tetO	0	0	4.59e-06	0	0	Unassessed
tetracycline__tetP	0	0	0	0	6.19e-05	Unassessed
tetracycline__tetP	0	0	0	0	3.98e-05	Unassessed
tetracycline__tetracycline_resistance_protein	0	0	0	0	0.000118905	Unassessed
tetracycline__tetS	0.000172553	0	0	0	3.21e-06	Unassessed
tetracycline__tetT	0	0	0	0	4.12e-05	Unassessed
tetracycline__tetW	6.29e-06	4.52e-06	0	0	4.87e-06	Unassessed
tetracycline__tetW	0	4.43e-06	0	0	6.43e-06	Unassessed
tetracycline__tetW	0	0	4.5e-06	0	0	Unassessed
tetracycline__tetW	0	0	0	0	3.25e-06	Unassessed
tetracycline__tetY	0	0	0	1.01e-05	0	Unassessed
trimethoprim__dfrA1	0	0	1.89e-05	0	0	Unassessed
trimethoprim__dfrA12	0	0	1.78e-05	2.39e-05	0	Unassessed
trimethoprim__dfrA12	0	0	0	1.68e-05	0	Unassessed
trimethoprim__dfrA14	0	0	0	0.000177265	0	Unassessed
trimethoprim__dfrA14	0	0	0	9.96e-05	0	Unassessed
trimethoprim__dfrA15	0	0	0	2.55e-05	0	Unassessed
trimethoprim__dfrA16	0	0	5.87e-05	0	0	Unassessed
trimethoprim__dfrA16	0	0	3.66e-05	1.66e-05	0	Unassessed
trimethoprim__dfrA16	0	0	3.74e-05	0	0	Unassessed
trimethoprim__dfrA16	0	0	3.74e-05	0	0	Unassessed
trimethoprim__dfrA16	0	0	1.89e-05	0	0	Unassessed
trimethoprim__dfrA17	0	3.38e-05	0	0	0	Unassessed
trimethoprim__dfrA5	0	0	0.000132755	0	0	Unassessed
trimethoprim__dfrA5	0	0	1.87e-05	0	0	Unassessed
unclassified__thiostrepton resistance methylase tsnR	0	0	0	2.37e-05	0	Unassessed
unclassified__thiostrepton resistance methylase tsnR	0	0	0	0	7.57e-06	Unassessed
vancomycin__vanR	1.73e-05	0	0	3.27e-05	0	Unassessed
vancomycin__vanR	0	0	1.55e-05	0	2.17e-05	Unassessed
vancomycin__vanR	0	0	0	1.3e-05	0	Unassessed
vancomycin__vanS	0	0	0.000107153	0.000154192	0	Unassessed
vancomycin__vanS	0	0	0	2.09e-05	0	Unassessed
vancomycin__vanS	0	0	0	0	1.98e-05	Unassessed
vancomycin__vanS	0	0	7.99e-06	0	5.54e-06	Unassessed
vancomycin__vanS	0	0	0	1.02e-05	0	Unassessed
vancomycin__vanT	5.76e-06	1.24e-05	1.24e-05	0	0	Unassessed
vancomycin__vanY	0	2.86e-05	7.63e-05	2.08e-05	0	Unassessed
vancomycin__vanY	0	0	0	0	4.86e-06	Unassessed
aminoglycoside__aadA	3.65e-05	2.03e-05	0.000265053	0.000157764	6.4e-06	#N/A
aminoglycoside__aadA	0	7.65e-05	9.57e-05	7.45e-05	0	#N/A
aminoglycoside__aadA	0	0	8.35e-05	0	0	#N/A
aminoglycoside__aadA	0	9.6e-06	3.86e-05	1.29e-05	0	#N/A
aminoglycoside__aadA	0	0	0	6.82e-06	0	#N/A
aminoglycoside__aadD	0	0.000420544	0.000569311	0	4.24e-05	#N/A
aminoglycoside__aadD	3.22e-05	0.00028627	0.00040729	0	5.01e-05	#N/A
aminoglycoside__aadD	0	0.000230267	0.00034968	0	8.94e-06	#N/A
aminoglycoside__aadE	0.000210922	0	0	2.53e-05	2.19e-05	#N/A
aminoglycoside__aadE	5.46e-05	0	1.26e-05	0	9.52e-06	#N/A
aminoglycoside__aph(3')-I	0	0	0	2.86e-05	0	#N/A
aminoglycoside__aph(3')-IIb	0	0	0.000142927	0	0	#N/A
aminoglycoside__aph(3')-IIb	0	0	0.000132202	8.55e-06	0	#N/A
aminoglycoside__aph(3')-IIb	0	0	5.06e-05	3.57e-05	0	#N/A
aminoglycoside__aph(6)-I	0	0.000164108	8.96e-05	0.000898213	2.36e-05	#N/A
aminoglycoside__aph(6)-I	0	0	0	0.000175261	7.79e-06	#N/A
aminoglycoside__aph(6)-I	0	0	0	0.000127757	0	#N/A
aminoglycoside__aph(6)-I	0	1.04e-05	1.06e-05	5.63e-05	0	#N/A
aminoglycoside__aph(6)-I	2.83e-05	2.04e-05	0	0	0	#N/A
aminoglycoside__aph(6)-I	0	0	0	4.64e-05	0	#N/A
aminoglycoside__aph(6)-I	0	0	0	4.23e-05	0	#N/A
aminoglycoside__aph(6)-I	0	0	1.03e-05	2.81e-05	0	#N/A
aminoglycoside__aph(6)-I	0	0	0	2.81e-05	7.46e-06	#N/A
aminoglycoside__aph(6)-I	1.42e-05	0	0	1.14e-05	6.27e-06	#N/A
aminoglycoside__aph(6)-I	0	1.02e-05	0	1.39e-05	0	#N/A
aminoglycoside__aph(6)-I	0	0	1.83e-05	0	0	#N/A
aminoglycoside__aph(6)-I	0	0	1.06e-05	0	0	#N/A
bacitracin__bacA	0.000281583	0.000222698	0.000714339	0.000366344	0	#N/A
bacitracin__bacA	5.78e-05	4.3e-05	0.000287088	0.000264692	0	#N/A
bacitracin__bacA	0	0	2.44e-05	0.000173479	0	#N/A
bacitracin__bacA	0	0	0	0.000164647	1.74e-05	#N/A
bacitracin__bacA	0	0	3.29e-05	7.72e-05	0	#N/A
bacitracin__bacA	0	0	1.05e-05	2.86e-05	0	#N/A
bacitracin__bacA	0	2.06e-05	1.06e-05	0	0	#N/A
bacitracin__bacA	0	0	0	0	8.57e-06	#N/A
bacitracin__bcrA	1.31e-05	2.74e-05	0	0	8.07e-05	#N/A
bacitracin__bcrA	0	0	0	4.58e-05	0	#N/A
bacitracin__bcrA	0	0	0	2.97e-05	0	#N/A
bacitracin__bcrA	0	0	0	2.48e-05	0	#N/A
bacitracin__bcrA	0	0	0	1.24e-05	0	#N/A
bacitracin__bcrA	0	9.36e-06	0	0	0	#N/A
beta-lactam__ampC	0.000206086	6.02e-05	0.000109004	0.000181439	0	#N/A
beta-lactam__class A beta-lactamase	0.00168185	0.0025057	0.00173687	0.000480655	0.000771325	#N/A
beta-lactam__class A beta-lactamase	0	0	0	0.000106682	0	#N/A
beta-lactam__class A beta-lactamase	0	0	6.22e-05	0	0	#N/A
beta-lactam__class A beta-lactamase	0	0	0	3.84e-05	0	#N/A
beta-lactam__class A beta-lactamase	0	0	0	2.69e-05	0	#N/A
beta-lactam__class A beta-lactamase	0	0	0	2.63e-05	0	#N/A
beta-lactam__class A beta-lactamase	0	0	0	2.41e-05	0	#N/A
beta-lactam__class A beta-lactamase	0	1.95e-05	0	0	0	#N/A
beta-lactam__class A beta-lactamase	0	0	0	1.64e-05	0	#N/A
beta-lactam__class A beta-lactamase	0	0	0	1.28e-05	0	#N/A
beta-lactam__class A beta-lactamase	1.24e-05	0	0	0	0	#N/A
beta-lactam__class A beta-lactamase	0	0	0	1.19e-05	0	#N/A
beta-lactam__class A beta-lactamase	0	0	0	1.14e-05	0	#N/A
beta-lactam__class A beta-lactamase	0	9.64e-06	0	0	0	#N/A
beta-lactam__class A beta-lactamase	0	0	0	0	6.61e-06	#N/A
beta-lactam__class C beta-lactamase	0.000199015	0.000310836	0.000283108	0.000503546	0	#N/A
beta-lactam__class C beta-lactamase	0.000168814	3.76e-05	0.000558969	0.000248089	0	#N/A
beta-lactam__class C beta-lactamase	3.21e-05	0.000174518	0.000674891	0.000119133	0	#N/A
beta-lactam__class C beta-lactamase	7.32e-05	0.000142794	0.000122245	0.000400825	0	#N/A
beta-lactam__class C beta-lactamase	1.86e-05	1.52e-05	0.000233251	0.000462204	0	#N/A
beta-lactam__class C beta-lactamase	0	5.34e-05	0.000407821	0.000197301	0	#N/A
beta-lactam__class C beta-lactamase	0.000144078	9.74e-05	0.000105617	0.000281016	0	#N/A
beta-lactam__class C beta-lactamase	5.25e-05	4.56e-05	0.000245751	0.000192312	0	#N/A
beta-lactam__class C beta-lactamase	4.23e-05	6.01e-05	6.5e-05	0.000226408	0	#N/A
beta-lactam__class C beta-lactamase	8.23e-06	2.58e-05	0.000207694	0.000111974	0	#N/A
beta-lactam__class C beta-lactamase	0	7.65e-06	0.000146648	0.000166786	0	#N/A
beta-lactam__class C beta-lactamase	0	1.52e-05	0	0.000298182	0	#N/A
beta-lactam__class C beta-lactamase	2.11e-05	3.8e-05	6.14e-05	0.000154889	0	#N/A
beta-lactam__class C beta-lactamase	1.05e-05	4.49e-05	0.000122091	9.77e-05	0	#N/A
beta-lactam__class C beta-lactamase	0	4.54e-05	6.47e-05	0.000148884	0	#N/A
beta-lactam__class C beta-lactamase	0	1.51e-05	9.88e-05	0.00012308	0	#N/A
beta-lactam__class C beta-lactamase	1.04e-05	9.12e-05	3.86e-05	9.32e-05	0	#N/A
beta-lactam__class C beta-lactamase	2.02e-05	0	0.000175239	1.97e-05	0	#N/A
beta-lactam__class C beta-lactamase	0	8.32e-05	7.66e-05	5.16e-05	0	#N/A
beta-lactam__class C beta-lactamase	4.21e-05	3.82e-05	5.42e-05	7.29e-05	0	#N/A
beta-lactam__class C beta-lactamase	1.67e-05	1.52e-05	0.000130559	2.9e-05	0	#N/A
beta-lactam__class C beta-lactamase	0	3.03e-05	5.87e-05	9.23e-05	0	#N/A
beta-lactam__class C beta-lactamase	3.12e-05	0.000122612	7.7e-06	1.04e-05	0	#N/A
beta-lactam__class C beta-lactamase	1.04e-05	0	0.000128587	2.08e-05	0	#N/A
beta-lactam__class C beta-lactamase	1.04e-05	2.98e-05	2.28e-05	9.29e-05	0	#N/A
beta-lactam__class C beta-lactamase	5.31e-05	0	1.56e-05	7.25e-05	0	#N/A
beta-lactam__class C beta-lactamase	2.11e-05	0	0	0.00010478	0	#N/A
beta-lactam__class C beta-lactamase	0	2.25e-05	3.79e-05	6.22e-05	0	#N/A
beta-lactam__class C beta-lactamase	0	0	6.93e-05	5.11e-05	0	#N/A
beta-lactam__class C beta-lactamase	4.16e-05	0	3.67e-05	3.44e-05	0	#N/A
beta-lactam__class C beta-lactamase	0	7.59e-06	3.77e-05	6.18e-05	0	#N/A
beta-lactam__class C beta-lactamase	0	0	2.17e-05	8.25e-05	0	#N/A
beta-lactam__class C beta-lactamase	3.12e-05	3.03e-05	0	4.08e-05	0	#N/A
beta-lactam__class C beta-lactamase	0	2.24e-05	3.84e-05	4.12e-05	0	#N/A
beta-lactam__class C beta-lactamase	4.22e-05	3.83e-06	0	5.18e-05	0	#N/A
beta-lactam__class C beta-lactamase	3.19e-05	0	2.23e-05	4.16e-05	0	#N/A
beta-lactam__class C beta-lactamase	5.2e-05	7.46e-06	3.09e-05	0	0	#N/A
beta-lactam__class C beta-lactamase	0	7.59e-06	4.97e-05	3.13e-05	0	#N/A
beta-lactam__class C beta-lactamase	0	0	0	8.36e-05	0	#N/A
beta-lactam__class C beta-lactamase	0	0	0	8.3e-05	0	#N/A
beta-lactam__class C beta-lactamase	0	0	0	8.26e-05	0	#N/A
beta-lactam__class C beta-lactamase	0	0	5.14e-05	2.75e-05	0	#N/A
beta-lactam__class C beta-lactamase	3.2e-05	0	1.56e-05	3.12e-05	0	#N/A
beta-lactam__class C beta-lactamase	4.78e-05	7.65e-06	0	2.07e-05	0	#N/A
beta-lactam__class C beta-lactamase	0	0	7.28e-05	0	0	#N/A
beta-lactam__class C beta-lactamase	0	7.65e-06	3.06e-05	2.7e-05	0	#N/A
beta-lactam__class C beta-lactamase	0	1.52e-05	7.54e-06	4.08e-05	0	#N/A
beta-lactam__class C beta-lactamase	0	0	5.91e-05	0	0	#N/A
beta-lactam__class C beta-lactamase	6.59e-06	0	3.83e-05	1.02e-05	0	#N/A
beta-lactam__class C beta-lactamase	3.2e-05	0	0	2.1e-05	0	#N/A
beta-lactam__class C beta-lactamase	0	0	0	5.24e-05	0	#N/A
beta-lactam__class C beta-lactamase	1.04e-05	0	0	4.13e-05	0	#N/A
beta-lactam__class C beta-lactamase	0	0	5.16e-05	0	0	#N/A
beta-lactam__class C beta-lactamase	0	7.59e-06	7.7e-06	3.28e-05	0	#N/A
beta-lactam__class C beta-lactamase	0	0	1.56e-05	3.12e-05	0	#N/A
beta-lactam__class C beta-lactamase	3.16e-05	0	4.16e-06	1.02e-05	0	#N/A
beta-lactam__class C beta-lactamase	0	7.04e-06	3.58e-05	0	0	#N/A
beta-lactam__class C beta-lactamase	0	0	0	4.19e-05	0	#N/A
beta-lactam__class C beta-lactamase	0	0	0	4.17e-05	0	#N/A
beta-lactam__class C beta-lactamase	0	0	0	4.13e-05	0	#N/A
beta-lactam__class C beta-lactamase	0	0	0	4.07e-05	0	#N/A
beta-lactam__class C beta-lactamase	0	7.59e-06	2.26e-05	1.04e-05	0	#N/A
beta-lactam__class C beta-lactamase	0	0	0	4.03e-05	0	#N/A
beta-lactam__class C beta-lactamase	0	0	7.62e-06	3.12e-05	0	#N/A
beta-lactam__class C beta-lactamase	0	7.61e-06	3.09e-05	0	0	#N/A
beta-lactam__class C beta-lactamase	0	0	6.53e-06	3.14e-05	0	#N/A
beta-lactam__class C beta-lactamase	0	0	7.78e-06	2.95e-05	0	#N/A
beta-lactam__class C beta-lactamase	0	0	3.62e-05	0	0	#N/A
beta-lactam__class C beta-lactamase	0	7.46e-06	1.51e-05	1.04e-05	0	#N/A
beta-lactam__class C beta-lactamase	0	0	3.29e-05	0	0	#N/A
beta-lactam__class C beta-lactamase	0	0	0	3.14e-05	0	#N/A
beta-lactam__class C beta-lactamase	0	0	0	3.08e-05	0	#N/A
beta-lactam__class C beta-lactamase	0	0	0	3.08e-05	0	#N/A
beta-lactam__class C beta-lactamase	0	2.23e-05	0	8.36e-06	0	#N/A
beta-lactam__class C beta-lactamase	0	0	2.9e-05	0	0	#N/A
beta-lactam__class C beta-lactamase	0	7.65e-06	0	2.09e-05	0	#N/A
beta-lactam__class C beta-lactamase	0	0	1.45e-05	9.95e-06	0	#N/A
beta-lactam__class C beta-lactamase	0	0	0	2.1e-05	0	#N/A
beta-lactam__class C beta-lactamase	0	0	0	2.1e-05	0	#N/A
beta-lactam__class C beta-lactamase	0	0	0	2.1e-05	0	#N/A
beta-lactam__class C beta-lactamase	0	0	0	2.07e-05	0	#N/A
beta-lactam__class C beta-lactamase	0	0	0	2.07e-05	0	#N/A
beta-lactam__class C beta-lactamase	0	0	0	2.05e-05	0	#N/A
beta-lactam__class C beta-lactamase	0	0	1.89e-05	0	0	#N/A
beta-lactam__class C beta-lactamase	1.07e-05	0	7.78e-06	0	0	#N/A
beta-lactam__class C beta-lactamase	0	7.65e-06	0	1.05e-05	0	#N/A
beta-lactam__class C beta-lactamase	0	0	7.47e-06	1.05e-05	0	#N/A
beta-lactam__class C beta-lactamase	0	0	0	1.78e-05	0	#N/A
beta-lactam__class C beta-lactamase	7.25e-06	0	0	5.45e-06	0	#N/A
beta-lactam__class C beta-lactamase	1.07e-05	0	0	0	0	#N/A
beta-lactam__class C beta-lactamase	0	0	0	1.05e-05	0	#N/A
beta-lactam__class C beta-lactamase	0	0	0	1.05e-05	0	#N/A
beta-lactam__class C beta-lactamase	0	0	0	1.05e-05	0	#N/A
beta-lactam__class C beta-lactamase	0	0	0	1.05e-05	0	#N/A
beta-lactam__class C beta-lactamase	0	0	0	1.05e-05	0	#N/A
beta-lactam__class C beta-lactamase	1.04e-05	0	0	0	0	#N/A
beta-lactam__class C beta-lactamase	1.04e-05	0	0	0	0	#N/A
beta-lactam__class C beta-lactamase	0	0	0	1.03e-05	0	#N/A
beta-lactam__class C beta-lactamase	0	0	0	1.03e-05	0	#N/A
beta-lactam__class C beta-lactamase	0	0	0	1.03e-05	0	#N/A
beta-lactam__class C beta-lactamase	0	0	0	1.02e-05	0	#N/A
beta-lactam__class C beta-lactamase	0	0	0	9.98e-06	0	#N/A
beta-lactam__class C beta-lactamase	0	0	8.4e-06	0	0	#N/A
beta-lactam__class C beta-lactamase	7.99e-06	0	0	0	0	#N/A
beta-lactam__class C beta-lactamase	0	0	7.78e-06	0	0	#N/A
beta-lactam__class C beta-lactamase	0	0	7.62e-06	0	0	#N/A
beta-lactam__class C beta-lactamase	0	0	7.39e-06	0	0	#N/A
beta-lactam__class C beta-lactamase	0	0	0	6.89e-06	0	#N/A
beta-lactam__class C beta-lactamase	6.86e-06	0	0	0	0	#N/A
beta-lactam__class C beta-lactamase	0	5.28e-06	0	0	0	#N/A
beta-lactam__class C beta-lactamase	0	0	4.2e-06	0	0	#N/A
beta-lactam__CTX-M	1.35e-05	0	4.98e-05	0	0	#N/A
beta-lactam__CTX-M	0	2.9e-05	9.88e-06	1.36e-05	0	#N/A
beta-lactam__CTX-M	0	1.95e-05	0	0	0	#N/A
beta-lactam__CTX-M	0	0	9.88e-06	0	0	#N/A
beta-lactam__CTX-M	0	9.74e-06	0	0	0	#N/A
beta-lactam__CTX-M	0	0	9.68e-06	0	0	#N/A
beta-lactam__fmtC	0.00222531	0.00154368	0.000784287	0.000823239	0.00273745	#N/A
beta-lactam__fmtC	0.00053693	0.000943568	0.00070419	0.00032053	0.000299073	#N/A
beta-lactam__fmtC	0.000278798	0.000246337	0.0001625	9.57e-05	0.000114413	#N/A
beta-lactam__fmtC	0.000185323	0.000194509	0.000177165	9.47e-05	0.000195578	#N/A
beta-lactam__fmtC	0.000177573	0.000112879	6.03e-05	9.96e-05	0.000179177	#N/A
beta-lactam__fmtC	9.68e-05	9.6e-05	2.76e-05	6.34e-05	0.00010557	#N/A
beta-lactam__fmtC	0.000106965	6.46e-05	2.78e-05	6.07e-05	9.3e-05	#N/A
beta-lactam__fmtC	7.85e-05	8.64e-05	5.27e-05	3.07e-05	9.99e-05	#N/A
beta-lactam__fmtC	8.1e-05	5.41e-05	7.21e-05	7.05e-05	2.68e-05	#N/A
beta-lactam__fmtC	8.85e-05	3.33e-05	4.46e-05	2.29e-05	0.000103693	#N/A
beta-lactam__fmtC	7.13e-05	8.8e-05	4.12e-05	3.23e-05	2.69e-05	#N/A
beta-lactam__fmtC	4.14e-05	8.61e-05	5.03e-05	1.36e-05	3.3e-05	#N/A
beta-lactam__fmtC	7.5e-05	3.39e-05	2.07e-05	1.85e-05	5.86e-05	#N/A
beta-lactam__fmtC	6.45e-05	3.33e-05	3.27e-05	9.03e-06	3.87e-05	#N/A
beta-lactam__fmtC	5.49e-05	4.92e-05	1.35e-05	0	4.85e-05	#N/A
beta-lactam__fmtC	5.26e-05	3.79e-05	1.75e-05	1.41e-05	3.71e-05	#N/A
beta-lactam__fmtC	4.31e-05	3.1e-05	5.24e-05	0	1.48e-05	#N/A
beta-lactam__fmtC	3.32e-05	1.7e-05	2.09e-05	4.7e-06	6.12e-05	#N/A
beta-lactam__fmtC	2.38e-05	3.07e-05	6.98e-06	1.41e-05	4.2e-05	#N/A
beta-lactam__fmtC	2.77e-05	3.01e-05	4.07e-05	0	1.9e-05	#N/A
beta-lactam__fmtC	6.12e-05	1.69e-05	6.91e-06	1.88e-05	1.22e-05	#N/A
beta-lactam__fmtC	3.73e-05	2.36e-05	2.77e-05	4.7e-06	1.94e-05	#N/A
beta-lactam__fmtC	3.08e-05	1.28e-05	9.78e-06	1.3e-05	2.05e-05	#N/A
beta-lactam__fmtC	2.3e-05	1.64e-05	3.49e-06	4.51e-06	3.06e-05	#N/A
beta-lactam__fmtC	3.65e-05	0	2.07e-05	9.41e-06	9.88e-06	#N/A
beta-lactam__fmtC	1.26e-05	1.71e-05	1.05e-05	0	1.97e-05	#N/A
beta-lactam__fmtC	9.57e-06	3.44e-06	1.39e-05	0	9.88e-06	#N/A
beta-lactam__fmtC	1.44e-05	3.03e-06	0	0	1.47e-05	#N/A
beta-lactam__fmtC	9.57e-06	0	1.39e-05	0	2.42e-06	#N/A
beta-lactam__fmtC	1.42e-05	0	3.42e-06	0	7.31e-06	#N/A
beta-lactam__fmtC	8.99e-06	0	0	0	9.83e-06	#N/A
beta-lactam__fmtC	4.69e-06	0	3.49e-06	4.33e-06	4.74e-06	#N/A
beta-lactam__fmtC	0	3.23e-06	0	0	1.23e-05	#N/A
beta-lactam__fmtC	4.78e-06	3.44e-06	0	4.7e-06	0	#N/A
beta-lactam__fmtC	0	6.54e-06	0	0	0	#N/A
beta-lactam__fmtC	0	3.44e-06	0	0	2.27e-06	#N/A
beta-lactam__fmtC	0	3.44e-06	0	0	0	#N/A
beta-lactam__fmtC	0	3.17e-06	0	0	0	#N/A
beta-lactam__fmtC	0	0	0	0	2.47e-06	#N/A
beta-lactam__fmtC	0	0	0	0	2.47e-06	#N/A
beta-lactam__mecA	0.00714979	0.0105097	0.00687845	0.00296668	0.00373147	#N/A
beta-lactam__mecA	0.000516753	0.000136745	5.8e-05	4.84e-05	9.14e-06	#N/A
beta-lactam__mecA	9.46e-05	3.85e-05	1.3e-05	1.76e-05	3.11e-06	#N/A
beta-lactam__mecA	9.59e-05	4.24e-06	3.01e-05	5.91e-06	3.11e-06	#N/A
beta-lactam__mecA	2.39e-05	2.15e-05	2.38e-05	5.91e-06	0	#N/A
beta-lactam__mecA	3e-05	1.72e-05	4.3e-06	0	3.04e-06	#N/A
beta-lactam__mecA	3.56e-05	8.64e-06	0	0	9.18e-06	#N/A
beta-lactam__mecA	3.61e-05	0	0	0	6.09e-06	#N/A
beta-lactam__mecA	3.56e-05	0	4.3e-06	0	0	#N/A
beta-lactam__mecA	2e-05	4.24e-06	8.69e-06	0	6.09e-06	#N/A
beta-lactam__mecA	1.2e-05	6.84e-06	8.69e-06	9.22e-06	1.68e-06	#N/A
beta-lactam__mecA	3.6e-05	0	0	0	0	#N/A
beta-lactam__mecA	5.9e-06	0	2.2e-05	5.91e-06	0	#N/A
beta-lactam__mecA	1.78e-05	1.27e-05	0	0	0	#N/A
beta-lactam__mecA	3.25e-06	8.48e-06	8.61e-06	5.8e-06	0	#N/A
beta-lactam__mecA	1.2e-05	4.33e-06	0	5.91e-06	3.04e-06	#N/A
beta-lactam__mecA	2.41e-05	0	0	0	0	#N/A
beta-lactam__mecA	1.8e-05	4.33e-06	0	0	0	#N/A
beta-lactam__mecA	1.78e-05	0	0	0	3.04e-06	#N/A
beta-lactam__mecA	6.02e-06	4.33e-06	4.39e-06	0	0	#N/A
beta-lactam__mecA	1.2e-05	0	0	0	0	#N/A
beta-lactam__mecA	5.9e-06	0	0	0	0	#N/A
beta-lactam__mecA	0	0	4.39e-06	0	0	#N/A
beta-lactam__mecA	0	4.24e-06	0	0	0	#N/A
beta-lactam__mecA	0	0	4.22e-06	0	0	#N/A
beta-lactam__mecA	3.61e-06	0	0	0	0	#N/A
beta-lactam__mecI	0.000179609	1.09e-05	0	0	0	#N/A
beta-lactam__mecI	0.000121794	0	0	3.99e-05	2.01e-05	#N/A
beta-lactam__mecI	0	0	0	0	3.31e-05	#N/A
beta-lactam__mecI	0	2.3e-05	0	0	0	#N/A
beta-lactam__mecI	2.16e-05	0	0	0	0	#N/A
beta-lactam__mecI	0	0	1.5e-05	0	0	#N/A
beta-lactam__mecR1	0.000321469	8.67e-05	0	2.82e-05	0	#N/A
beta-lactam__mecR1	0.000197729	2.61e-05	1.97e-05	0	2.63e-06	#N/A
beta-lactam__mecR1	0.000124123	5.91e-06	6.52e-06	8.78e-06	1.82e-05	#N/A
beta-lactam__mecR1	6.1e-05	1.97e-05	0	0	0	#N/A
beta-lactam__mecR1	2.43e-05	1.76e-05	0	0	0	#N/A
beta-lactam__mecR1	2.47e-05	8.69e-06	0	0	0	#N/A
beta-lactam__mecR1	1.37e-05	9.69e-06	0	0	0	#N/A
beta-lactam__mecR1	6.87e-06	0	0	1.17e-05	0	#N/A
beta-lactam__mecR1	0	4.94e-06	0	6.62e-06	3.48e-06	#N/A
beta-lactam__mecR1	6.57e-06	0	0	0	0	#N/A
beta-lactam__mecR1	0	0	5.08e-06	0	0	#N/A
beta-lactam__metallo-beta-lactamase	2.72e-05	0	0	0.00134606	0	#N/A
beta-lactam__metallo-beta-lactamase	0	0	0	0.000845341	0	#N/A
beta-lactam__metallo-beta-lactamase	0	0	0	0.000840437	0	#N/A
beta-lactam__metallo-beta-lactamase	0	0	0	0.000506025	0	#N/A
beta-lactam__metallo-beta-lactamase	0	0	0	0.000394202	0	#N/A
beta-lactam__metallo-beta-lactamase	0	0	0	0.000301577	0	#N/A
beta-lactam__metallo-beta-lactamase	6.52e-05	0	0	0.000217196	0	#N/A
beta-lactam__metallo-beta-lactamase	1.39e-05	0	0	0.000231271	0	#N/A
beta-lactam__metallo-beta-lactamase	0	0	0.000151686	8.82e-05	0	#N/A
beta-lactam__metallo-beta-lactamase	1.36e-05	0	0	0.000175988	0	#N/A
beta-lactam__metallo-beta-lactamase	0	0	0	0.000189172	0	#N/A
beta-lactam__metallo-beta-lactamase	0	0	0	0.000185345	0	#N/A
beta-lactam__metallo-beta-lactamase	0	0	0	0.000150275	0	#N/A
beta-lactam__metallo-beta-lactamase	0	0	0	0.000128156	0	#N/A
beta-lactam__metallo-beta-lactamase	2.77e-05	0	0	8.12e-05	0	#N/A
beta-lactam__metallo-beta-lactamase	9.7e-05	0	0	0	0	#N/A
beta-lactam__metallo-beta-lactamase	0	0	0	9.52e-05	0	#N/A
beta-lactam__metallo-beta-lactamase	0	0	0	9.24e-05	0	#N/A
beta-lactam__metallo-beta-lactamase	0	0	0	8.17e-05	0	#N/A
beta-lactam__metallo-beta-lactamase	0	0	0	8.17e-05	0	#N/A
beta-lactam__metallo-beta-lactamase	0	0	0	8.12e-05	0	#N/A
beta-lactam__metallo-beta-lactamase	1.39e-05	0	0	6.7e-05	0	#N/A
beta-lactam__metallo-beta-lactamase	4.09e-05	0	0	2.71e-05	0	#N/A
beta-lactam__metallo-beta-lactamase	0	0	0	6.27e-05	0	#N/A
beta-lactam__metallo-beta-lactamase	5.53e-05	0	0	0	0	#N/A
beta-lactam__metallo-beta-lactamase	0	0	0	5.47e-05	0	#N/A
beta-lactam__metallo-beta-lactamase	0	0	0	5.42e-05	0	#N/A
beta-lactam__metallo-beta-lactamase	0	0	0	5.34e-05	0	#N/A
beta-lactam__metallo-beta-lactamase	0	0	8.7e-06	4.36e-05	0	#N/A
beta-lactam__metallo-beta-lactamase	1.39e-05	0	0	2.72e-05	0	#N/A
beta-lactam__metallo-beta-lactamase	1.36e-05	0	0	2.72e-05	0	#N/A
beta-lactam__metallo-beta-lactamase	0	0	0	4.06e-05	0	#N/A
beta-lactam__metallo-beta-lactamase	0	0	0	4e-05	0	#N/A
beta-lactam__metallo-beta-lactamase	1.4e-05	0	0	1.37e-05	0	#N/A
beta-lactam__metallo-beta-lactamase	2.75e-05	0	0	0	0	#N/A
beta-lactam__metallo-beta-lactamase	0	0	0	2.71e-05	0	#N/A
beta-lactam__metallo-beta-lactamase	0	0	0	2.71e-05	0	#N/A
beta-lactam__metallo-beta-lactamase	0	7.4e-06	0	1.37e-05	0	#N/A
beta-lactam__metallo-beta-lactamase	0	2e-05	0	0	0	#N/A
beta-lactam__metallo-beta-lactamase	0	0	0	1.96e-05	0	#N/A
beta-lactam__metallo-beta-lactamase	0	0	0	1.36e-05	0	#N/A
beta-lactam__metallo-beta-lactamase	0	0	0	1.36e-05	0	#N/A
beta-lactam__metallo-beta-lactamase	0	0	0	1.33e-05	0	#N/A
beta-lactam__metallo-beta-lactamase	0	0	0	1.33e-05	0	#N/A
beta-lactam__metallo-beta-lactamase	0	0	0	1.31e-05	0	#N/A
beta-lactam__metallo-beta-lactamase	0	0	0	9.26e-06	0	#N/A
beta-lactam__metallo-beta-lactamase	0	0	0	7.38e-06	0	#N/A
beta-lactam__metallo-beta-lactamase	0	0	0	7.36e-06	0	#N/A
beta-lactam__OXA-23	8.42e-05	0	0	1.11e-05	0	#N/A
beta-lactam__OXA-9	0.000181819	0.000304467	0.00120329	0.000636837	0	#N/A
beta-lactam__OXY-2	0	0.000186805	0	4.93e-05	0	#N/A
beta-lactam__SHV-1	2.8e-05	1.17e-05	0.000463444	8.1e-05	0	#N/A
beta-lactam__TEM-1	0	0	7.79e-06	3.31e-05	0	#N/A
beta-lactam__TEM-1	0	0	0	2.71e-05	0	#N/A
bleomycin__bleO	0	4.53e-05	0.000116881	0	0	#N/A
bleomycin__bleomycin resistance protein	0	0.000245089	0.000594881	4.29e-05	5.14e-05	#N/A
bleomycin__bleomycin resistance protein	0	0.000295881	0.000374192	4.03e-05	0.000133983	#N/A
bleomycin__bleomycin resistance protein	0	0.00037796	0.000422434	2.95e-05	0	#N/A
bleomycin__bleomycin resistance protein	0	0.000108474	8.32e-05	0	0	#N/A
bleomycin__bleomycin resistance protein	0	5.02e-05	0	0	0	#N/A
chloramphenicol__catA	0	0	0	0	1.89e-05	#N/A
chloramphenicol__catB	3.75e-05	0	4.3e-05	0.000682443	0	#N/A
chloramphenicol__chloramphenicol exporter	4.09e-05	2.88e-05	0.000122719	0.0019066	2.09e-05	#N/A
chloramphenicol__chloramphenicol exporter	0.000344141	0.000187688	0.000320464	0.00015518	0.000217443	#N/A
chloramphenicol__chloramphenicol exporter	0.000785569	2.25e-05	0.000144734	8.32e-06	8.13e-05	#N/A
chloramphenicol__chloramphenicol exporter	0.000179346	6.71e-05	0.000194255	8.5e-05	0.000162056	#N/A
chloramphenicol__chloramphenicol exporter	0.000114037	1.81e-05	0.000140906	5.44e-05	5.62e-05	#N/A
chloramphenicol__chloramphenicol exporter	9.24e-05	5.81e-05	9.82e-05	1.66e-05	6.93e-05	#N/A
chloramphenicol__chloramphenicol exporter	3.35e-05	0	2.45e-05	2.48e-05	2.59e-05	#N/A
chloramphenicol__cmlA	0	0	2.95e-05	8.99e-05	0	#N/A
chloramphenicol__cmlA	0	0	0	1.45e-05	0	#N/A
chloramphenicol__floR	1.97e-05	7.16e-06	1.41e-05	0.000570431	0	#N/A
chloramphenicol__floR	2.98e-05	0	3.59e-05	0.000145883	5.14e-06	#N/A
chloramphenicol__floR	0	7.01e-06	1.44e-05	0.000131999	5.14e-06	#N/A
chloramphenicol__floR	7.96e-06	1.35e-05	0	5.53e-05	3.7e-06	#N/A
chloramphenicol__floR	0	0	0	3.01e-05	0	#N/A
chloramphenicol__floR	0	0	0	2.93e-05	0	#N/A
chloramphenicol__floR	0	0	0	2.93e-05	0	#N/A
chloramphenicol__floR	0	0	0	2.93e-05	0	#N/A
chloramphenicol__floR	0	0	2.18e-05	0	0	#N/A
chloramphenicol__floR	0	0	0	1.96e-05	0	#N/A
chloramphenicol__floR	0	0	0	1.96e-05	0	#N/A
chloramphenicol__floR	0	0	0	1.94e-05	0	#N/A
chloramphenicol__floR	0	0	0	1.56e-05	0	#N/A
chloramphenicol__floR	0	0	0	9.78e-06	0	#N/A
fosfomycin__fosA	0.00079118	0.000529329	0.000955263	0.00127798	0	#N/A
fosfomycin__fosA	0.000447435	0.000163196	0.000473434	0.00162322	0	#N/A
fosfomycin__fosA	0.000681533	0.000424636	0.00045668	0.000919926	0	#N/A
fosfomycin__fosA	0.000274161	0.000786049	0.00047177	0.000317136	0	#N/A
fosfomycin__fosA	0.000453135	0.000163196	6.2e-05	0.000576	0	#N/A
fosfomycin__fosA	0.000238822	0.00020174	0.000141448	0.000549665	0	#N/A
fosfomycin__fosA	0.00030494	5.9e-05	0.00044348	0.000219642	0	#N/A
fosfomycin__fosA	0.000254781	0.00010128	0.000386901	0.000213478	0	#N/A
fosfomycin__fosA	5.7e-05	0.000141874	0.000598657	8.4e-05	0	#N/A
fosfomycin__fosA	0.000124826	0.000240694	0.000228396	0.000188825	0	#N/A
fosfomycin__fosA	2.85e-05	2.01e-05	0.000371508	0.000350755	0	#N/A
fosfomycin__fosA	5.24e-05	0.000193129	3.45e-05	0.000417432	0	#N/A
fosfomycin__fosA	4.22e-05	6.93e-05	7.41e-05	0.000412949	0	#N/A
fosfomycin__fosA	0	9.8e-05	0.000188042	0.000288	0	#N/A
fosfomycin__fosA	4.05e-05	5.49e-05	0.000312433	0.000105338	0	#N/A
[truncated: 3,684 more rows]

## Sheet: Table S8
Table S8. The number of ARGs carried by different genera and species in each sample was identified by MEGAN
	HP	PL	UC	SC	CP
Enterobacter	51	102	152	131	0
Klebsiella	33	51	43	90	0
Staphylococcus	39	47	52	32	45
Acinetobacter	56	16	11	74	0
Pseudomonas	21	18	26	70	0
Serratia	19	27	26	29	0
Pantoea	15	17	30	32	0
Cronobacter	19	30	13	0	0
Enterococcus	10	11	20	16	0
Stenotrophomonas	8	2	1	39	0
Escherichia	8	0	3	25	0
Kosakonia	3	15	1	4	0
Mammaliicoccus	2	2	7	5	5
Citrobacter	0	0	0	20	0
Leclercia	0	0	0	11	0
Microbacterium	0	0	0	8	0
Psychrobacter	0	2	0	2	0
Leucobacter	0	0	1	1	0
Chryseobacterium	0	0	0	2	0
Comamonas	0	0	0	2	0
Kurthia	0	0	0	2	0
Myroides	0	0	0	2	0
Providencia	0	0	0	2	0
Clostridium	0	0	0	0	2
Mixta	0	1	0	0	0
Alcaligenes	0	0	0	1	0
Delftia	0	0	0	1	0
Elizabethkingia	0	0	0	1	0
Glutamicibacter	0	0	0	1	0
Lysinibacillus	0	0	0	1	0
Macrococcus	0	0	0	1	0
Ralstonia	0	0	0	0	1
Enterobacter cloacae complex	23	18	38	35	0
Klebsiella pneumoniae	3	3	19	24	0
Enterococcus faecalis	9	9	10	11	0
Escherichia coli	7	0	2	23	0
Acinetobacter calcoaceticus/baumannii complex	3	3	4	8	0
Pseudomonas aeruginosa	0	0	15	2	0
Klebsiella aerogenes	4	0	3	6	0
Mammaliicoccus sciuri	1	1	4	3	2
Stenotrophomonas maltophilia	5	1	0	4	0
Serratia marcescens	2	1	0	3	0
Cronobacter dublinensis	2	1	0	0	0
Klebsiella oxytoca	0	2	0	0	0
Klebsiella quasipneumoniae	0	1	0	1	0
Staphylococcus kloosii	1	0	0	0	0
Cronobacter sakazakii	0	1	0	0	0
Staphylococcus gallinarum	0	1	0	0	0
unclassified Pantoea	0	1	0	0	0
Pantoea ananatis	0	0	1	0	0
Citrobacter freundii complex	0	0	0	1	0
Lysinibacillus alkalisoli	0	0	0	1	0
unclassified Leucobacter	0	0	0	1	0
Staphylococcus aureus	0	0	0	0	1

## Sheet: Table S9
Table S8. Abundance of flies and other environmental samples (Yin et al., 2018)
ARGs abundance normalization aganist 16S	group	abundance
Country_Park	Housefly	0.693293
Hospital	Housefly	1.07439
Plaza	Housefly	0.930004
School	Housefly	1.24495
Urban_Community	Housefly	1.67659
ARG_72_90.100	livestock	1.28918
ARG_73_90.10	livestock	1.24322
ARG_74_90.100	livestock	1.66454
ARG_75_90.100	livestock	1.00605
ARG_76_90.100	livestock	0.964124
ARG_77_90.100	livestock	1.10889
ARG_78_90.100	livestock	1.49178
ARG_79_90.100	livestock	1.02576
ARG_80_90.100	livestock	1.60307
ARG_81_90.100	livestock	1.2394
ARG_82_90.100	livestock	3.53084
ARG_83_90.100	livestock	3.83665
Ocean_1_1_90-100	ocean	0.371389
Ocean_1_2_90-100	ocean	0.387669
Ocean_1_3_90-100	ocean	0.459827
22_MC_Drinkingwater_source_90.100	river water	0.127674
23_MC_Drinkingwater_tap_90.100	river water	0.35211
49_Drinkingwater_influent_winter_90.100	river water	0.105455
50_Drinkingwater_effluent_winter_90.100	river water	0.0868145
51_Drinkingwater_influent_summer_90.100	river water	0.111988
52_Drinkingwater_influent_summer_90.100	river water	0.104587
53_Drinkingwater_effluent_summer_90.100	river water	0.322623
24_Sediment_fishpond_LWT_90.100	sediment	0.108933
25_Sediment_fishpond_ST_90.100	sediment	0.213394
26_Sediment_fishpond_YTT_90.100	sediment	0.089423
1_ST_AS_0707_90.100	sewage treatment plant	0.260227
13_ST_ADS_90.100	sewage treatment plant	0.217177
14_SWT_ADS_90.100	sewage treatment plant	0.210224
2_ST_AS_0801_90.100	sewage treatment plant	0.277987
30_ST_effluent_summer_90.100	sewage treatment plant	0.142596
31_ST_effluent_winter_90.100	sewage treatment plant	0.299825
32_ST_influent_summer_90.100	sewage treatment plant	0.642286
33_ST_influent_winter_90.100	sewage treatment plant	0.72424
37_ST_AS_foaming_90.100	sewage treatment plant	0.228681
38_ST_AS_foaming_control_90.100	sewage treatment plant	0.206825
4_ST_AS_0901_90.100	sewage treatment plant	0.237948
5_ST_AS_0907_90.100	sewage treatment plant	0.20596
54_Stanley_AS_90.100	sewage treatment plant	0.325981
55_Stanley_AS_90.100	sewage treatment plant	0.3068
56_ST_ADS_March_90.100	sewage treatment plant	0.155031
57_SWH_ADS_March_90.100	sewage treatment plant	0.215037
58_SWH_ADS_March_90.100	sewage treatment plant	0.20566
6_ST_AS_1001_90.100	sewage treatment plant	0.205611
7_ST_AS_1007_90.100	sewage treatment plant	0.201012
8_ST_AS_1101_90.100	sewage treatment plant	0.219413
